# Supplementary material for: First evidence of schmallenberg virus infection in southern Italy
Source: BMC Vet Res. 2023 Jul 28;19:95. doi: 10.1186/s12917-023-03666-5 (PMC10386761; doi:10.1186/s12917-023-03666-5)
Supplement: Supplementary file 1 — Additional file 1. [file 12917_2023_3666_MOESM1_ESM.xlsx]

## Sheet: Sheet1
AGE	OUTCOME	PROVINCE	SPECIES	LOCATION	ID ALL	ORIGIN	TYPE	ID ALL	AGE BINARY	Temperatura media	cm Rainfall	altitude	Distance from the coast
8	1	SA	BUFFALO	Capaccio	025SA147	Born in the farm	Stallfed	UNO	ADULT	>16	>1000	>250m	< 20
14	1	SA	BUFFALO	Serre	140SA166	Born in the farm	Stallfed	DUE	ADULT	<16	>1000	<250m	> 20
3	1	SA	BUFFALO	Capaccio	025SA147	Born in the farm	Stallfed	UNO	ADULT	>16	>1000	>250m	< 20
10	1	SA	BUFFALO	Capaccio	025SA147	Purchased	Stallfed	UNO	ADULT	>16	>1000	>250m	< 20
9	1	SA	BUFFALO	Capaccio	025SA147	Purchased	Stallfed	UNO	ADULT	>16	>1000	>250m	< 20
4	1	SA	BUFFALO	Eboli	050SA132	Purchased	Stallfed	TRE	ADULT	>16	>1000	<250m	< 20
15	1	SA	BUFFALO	Capaccio	025SA147	Born in the farm	Stallfed	UNO	ADULT	>16	>1000	>250m	< 20
10	1	SA	BUFFALO	Capaccio	025SA147	Purchased	Stallfed	UNO	ADULT	>16	>1000	>250m	< 20
13	1	SA	BUFFALO	Capaccio	025SA715	Purchased	Stallfed	QUATTRO	ADULT	>16	>1000	>250m	< 20
15	1	SA	BUFFALO	Capaccio	025SA147	Born in the farm	Stallfed	UNO	ADULT	>16	>1000	>250m	< 20
13	0	SA	BUFFALO	Eboli	075SA051	Purchased	Stallfed	CINQUE	ADULT	>16	>1000	<250m	< 20
10	1	SA	BUFFALO	Capaccio	025SA147	Born in the farm	Stallfed	UNO	ADULT	>16	>1000	>250m	< 20
11	0	SA	BUFFALO	Capaccio	025SA147	Born in the farm	Stallfed	UNO	ADULT	>16	>1000	>250m	< 20
4	1	SA	BUFFALO	Albanella	003SA276	Purchased	Stallfed	SEI	ADULT	>16	<1000	<250m	< 20
13	1	SA	BUFFALO	Capaccio	025SA147	Born in the farm	Stallfed	UNO	ADULT	>16	>1000	>250m	< 20
5	1	SA	BUFFALO	Capaccio	050SA042	Born in the farm	Stallfed	SETTE	ADULT	>16	>1000	>250m	< 20
11	1	SA	BUFFALO	Capaccio	025SA147	Born in the farm	Stallfed	UNO	ADULT	>16	>1000	>250m	< 20
13	1	SA	BUFFALO	Capaccio	025SA715	Purchased	Stallfed	QUATTRO	ADULT	>16	>1000	>250m	< 20
8	1	SA	BUFFALO	Capaccio	025SA147	Born in the farm	Stallfed	UNO	ADULT	>16	>1000	>250m	< 20
12	1	SA	BUFFALO	Capaccio	025SA147	Born in the farm	Stallfed	UNO	ADULT	>16	>1000	>250m	< 20
13	1	SA	BUFFALO	Albanella	003SA038	Purchased	Stallfed	SEI	ADULT	>16	<1000	<250m	< 20
6	0	SA	BUFFALO	Albanella	050SA042	Purchased	Stallfed	NOVE	ADULT	>16	<1000	<250m	< 20
4	1	CE	BUFFALO	Pignataro	041CE306	Purchased	Stallfed	DIECI	ADULT	<16	>1000	<250m	> 20
4	1	SA	BUFFALO	Albanella	003SA038	Purchased	Stallfed	SEI	ADULT	>16	<1000	<250m	< 20
11	0	SA	BUFFALO	Capaccio	025SA147	Born in the farm	Stallfed	UNO	ADULT	>16	>1000	>250m	< 20
10	0	SA	BUFFALO	Albanella	003SA038	Purchased	Stallfed	SEI	ADULT	>16	<1000	<250m	< 20
15	1	SA	BUFFALO	Capaccio	025SA715	Purchased	Stallfed	QUATTRO	ADULT	>16	>1000	>250m	< 20
3	1	CE	BUFFALO	Pignataro	060CE009	Purchased	Stallfed	UNDICI	ADULT	<16	>1000	<250m	> 20
11	0	SA	BUFFALO	Albanella	003SA038	Purchased	Stallfed	SEI	ADULT	>16	<1000	<250m	< 20
3	1	CE	BUFFALO	Sparanise	041CE495	Purchased	Stallfed	DODICI	ADULT	<16	>1000	<250m	> 20
8	0	CE	BUFFALO	Dragoni	006CE084	Born in the farm	Stallfed	TREDICI	ADULT	<16	>1000	<250m	> 20
5	1	CE	BUFFALO	Dragoni	006CE084	Born in the farm	Stallfed	TREDICI	ADULT	<16	>1000	<250m	> 20
11	0	CE	BUFFALO	Dragoni	006CE084	Born in the farm	Stallfed	TREDICI	ADULT	<16	>1000	<250m	> 20
8	0	CE	BUFFALO	Dragoni	006CE084	Born in the farm	Stallfed	TREDICI	ADULT	<16	>1000	<250m	> 20
5	0	CE	BUFFALO	Dragoni	006CE084	Born in the farm	Stallfed	TREDICI	ADULT	<16	>1000	<250m	> 20
4	0	CE	BUFFALO	Dragoni	006CE084	Born in the farm	Stallfed	TREDICI	ADULT	<16	>1000	<250m	> 20
5	1	CE	BUFFALO	Dragoni	006CE084	Born in the farm	Stallfed	TREDICI	ADULT	<16	>1000	<250m	> 20
8	0	CE	BUFFALO	Dragoni	006CE084	Born in the farm	Stallfed	TREDICI	ADULT	<16	>1000	<250m	> 20
10	0	CE	BUFFALO	Dragoni	006CE084	Born in the farm	Stallfed	TREDICI	ADULT	<16	>1000	<250m	> 20
5	0	CE	BUFFALO	Dragoni	006CE084	Born in the farm	Stallfed	TREDICI	ADULT	<16	>1000	<250m	> 20
8	0	CE	BUFFALO	Dragoni	006CE084	Born in the farm	Stallfed	TREDICI	ADULT	<16	>1000	<250m	> 20
7	0	CE	BUFFALO	Dragoni	006CE084	Born in the farm	Stallfed	TREDICI	ADULT	<16	>1000	<250m	> 20
3	1	CE	BUFFALO	Dragoni	006CE084	Born in the farm	Stallfed	TREDICI	ADULT	<16	>1000	<250m	> 20
4	0	CE	BUFFALO	Dragoni	006CE084	Born in the farm	Stallfed	TREDICI	ADULT	<16	>1000	<250m	> 20
4	1	CE	BUFFALO	Dragoni	006CE084	Born in the farm	Stallfed	QUATTORDICI	ADULT	<16	>1000	<250m	> 20
4	0	CE	BUFFALO	Dragoni	006CE084	Born in the farm	Stallfed	QUATTORDICI	ADULT	<16	>1000	<250m	> 20
5	1	CE	BUFFALO	Dragoni	006CE084	Born in the farm	Stallfed	QUATTORDICI	ADULT	<16	>1000	<250m	> 20
5	0	CE	BUFFALO	Dragoni	006CE084	Born in the farm	Stallfed	QUATTORDICI	ADULT	<16	>1000	<250m	> 20
9	0	CE	BUFFALO	Dragoni	006CE084	Born in the farm	Stallfed	QUATTORDICI	ADULT	<16	>1000	<250m	> 20
5	0	CE	BUFFALO	Dragoni	006CE084	Born in the farm	Stallfed	QUATTORDICI	ADULT	<16	>1000	<250m	> 20
6	0	CE	BUFFALO	Dragoni	006CE084	Born in the farm	Stallfed	QUATTORDICI	ADULT	<16	>1000	<250m	> 20
14	1	CE	BUFFALO	Dragoni	006CE084	Born in the farm	Stallfed	QUATTORDICI	ADULT	<16	>1000	<250m	> 20
7	0	CE	BUFFALO	Dragoni	006CE084	Born in the farm	Stallfed	QUATTORDICI	ADULT	<16	>1000	<250m	> 20
5	0	CE	BUFFALO	Dragoni	006CE084	Born in the farm	Stallfed	QUATTORDICI	ADULT	<16	>1000	<250m	> 20
7	0	CE	BUFFALO	Dragoni	006CE084	Born in the farm	Stallfed	QUATTORDICI	ADULT	<16	>1000	<250m	> 20
3	0	CE	BUFFALO	Dragoni	006CE084	Born in the farm	Stallfed	QUATTORDICI	ADULT	<16	>1000	<250m	> 20
7	1	CE	BUFFALO	Dragoni	006CE084	Born in the farm	Stallfed	QUATTORDICI	ADULT	<16	>1000	<250m	> 20
2	0	CE	BUFFALO	Dragoni	006CE084	Born in the farm	Stallfed	QUATTORDICI	YOUNG	<16	>1000	<250m	> 20
8	0	CE	BUFFALO	Dragoni	006CE084	Born in the farm	Stallfed	QUATTORDICI	ADULT	<16	>1000	<250m	> 20
2	0	CE	BUFFALO	Dragoni	006CE084	Born in the farm	Stallfed	QUATTORDICI	ADULT	<16	>1000	<250m	> 20
3	1	CE	BUFFALO	Dragoni	006CE084	Born in the farm	Stallfed	QUATTORDICI	ADULT	<16	>1000	<250m	> 20
4	0	CE	BUFFALO	Dragoni	006CE084	Born in the farm	Stallfed	QUATTORDICI	ADULT	<16	>1000	<250m	> 20
6	0	CE	BUFFALO	Dragoni	006CE084	Born in the farm	Stallfed	QUATTORDICI	ADULT	<16	>1000	<250m	> 20
8	0	CE	BUFFALO	Dragoni	006CE084	Born in the farm	Stallfed	QUATTORDICI	ADULT	<16	>1000	<250m	> 20
4	0	CE	BUFFALO	Dragoni	006CE084	Born in the farm	Stallfed	QUATTORDICI	ADULT	<16	>1000	<250m	> 20
3	0	CE	BUFFALO	Dragoni	006CE084	Born in the farm	Stallfed	QUATTORDICI	ADULT	<16	>1000	<250m	> 20
7	1	CE	BUFFALO	Dragoni	006CE084	Born in the farm	Stallfed	QUATTORDICI	ADULT	<16	>1000	<250m	< 20
2	0	CE	BUFFALO	Frignano	006CE084	Born in the farm	Stallfed	QUINDICI	YOUNG	>16	>1000	<250m	< 20
5	1	CE	BUFFALO	Frignano	006CE084	Born in the farm	Stallfed	QUINDICI	ADULT	>16	>1000	<250m	< 20
4	0	CE	BUFFALO	Frignano	006CE084	Born in the farm	Stallfed	QUINDICI	ADULT	>16	>1000	<250m	< 20
8	1	CE	BUFFALO	Frignano	006CE084	Born in the farm	Stallfed	QUINDICI	ADULT	>16	>1000	<250m	< 20
4	1	CE	BUFFALO	Frignano	006CE084	Born in the farm	Stallfed	QUINDICI	ADULT	>16	>1000	<250m	< 20
4	0	CE	BUFFALO	Frignano	006CE084	Born in the farm	Stallfed	QUINDICI	ADULT	>16	>1000	<250m	< 20
8	0	CE	BUFFALO	Frignano	006CE084	Born in the farm	Stallfed	QUINDICI	ADULT	>16	>1000	<250m	< 20
9	0	CE	BUFFALO	Frignano	006CE084	Born in the farm	Stallfed	QUINDICI	ADULT	>16	>1000	<250m	< 20
9	0	CE	BUFFALO	Frignano	006CE084	Born in the farm	Stallfed	QUINDICI	ADULT	>16	>1000	<250m	< 20
9	0	CE	BUFFALO	Frignano	006CE084	Born in the farm	Stallfed	QUINDICI	ADULT	>16	>1000	<250m	< 20
4	1	CE	BUFFALO	Frignano	006CE084	Born in the farm	Stallfed	QUINDICI	ADULT	>16	>1000	<250m	< 20
3	1	CE	BUFFALO	Frignano	006CE084	Born in the farm	Stallfed	QUINDICI	ADULT	>16	>1000	<250m	< 20
6	0	CE	BUFFALO	Frignano	006CE084	Born in the farm	Stallfed	QUINDICI	ADULT	>16	>1000	<250m	< 20
5	0	CE	BUFFALO	Frignano	006CE084	Born in the farm	Stallfed	QUINDICI	ADULT	>16	>1000	<250m	< 20
3	0	CE	BUFFALO	Frignano	006CE084	Born in the farm	Stallfed	QUINDICI	ADULT	>16	>1000	<250m	< 20
1	0	CE	BUFFALO	Pignataro		Born in the farm	Stallfed	UNDICI	YOUNG	<16	>1000	<250m	> 20
3	0	CE	BUFFALO	Pignataro		Born in the farm	Stallfed	UNDICI	ADULT	<16	>1000	<250m	> 20
7	0	CE	BUFFALO	Pignataro		Born in the farm	Stallfed	UNDICI	ADULT	<16	>1000	<250m	> 20
8	0	CE	BUFFALO	Pignataro		Born in the farm	Stallfed	UNDICI	ADULT	<16	>1000	<250m	> 20
4	0	CE	BUFFALO	Pignataro		Born in the farm	Stallfed	UNDICI	ADULT	<16	>1000	<250m	> 20
3	0	CE	BUFFALO	Pignataro		Born in the farm	Stallfed	UNDICI	ADULT	<16	>1000	<250m	> 20
6	0	CE	BUFFALO	Pignataro		Born in the farm	Stallfed	UNDICI	ADULT	<16	>1000	<250m	> 20
7	1	CE	BUFFALO	Pignataro		Born in the farm	Stallfed	DIECI	ADULT	<16	>1000	<250m	> 20
8	0	CE	BUFFALO	Pignataro		Born in the farm	Stallfed	DIECI	ADULT	<16	>1000	<250m	> 20
12	0	CE	BUFFALO	Pignataro		Born in the farm	Stallfed	DIECI	ADULT	<16	>1000	<250m	> 20
11	0	CE	BUFFALO	Sparanise		Born in the farm	Stallfed	DODICI	ADULT	<16	>1000	<250m	> 20
3	1	CE	BUFFALO	Sparanise		Purchased	Stallfed	DODICI	ADULT	<16	>1000	<250m	> 20
4	0	CE	BUFFALO	Sparanise		Purchased	Stallfed	DODICI	ADULT	<16	>1000	<250m	> 20
4	0	CE	BUFFALO	Sparanise		Purchased	Stallfed	DODICI	ADULT	<16	>1000	<250m	> 20
4	0	CE	BUFFALO	Sparanise		Purchased	Stallfed	DODICI	ADULT	<16	>1000	<250m	> 20
4	0	CE	BUFFALO	Sparanise		Purchased	Stallfed	DODICI	ADULT	<16	>1000	<250m	> 20
3	0	CE	BUFFALO	Sparanise		Purchased	Stallfed	DODICI	ADULT	<16	>1000	<250m	> 20
3	0	CE	BUFFALO	Sparanise		Purchased	Stallfed	DODICI	ADULT	<16	>1000	<250m	> 20
3	0	SA	BUFFALO	Altavilla silentina		Purchased	Stallfed	DICIASETTE	ADULT	>16	<1000	>250m	< 20
5	0	SA	BUFFALO	Altavilla silentina		Purchased	Stallfed	DICIASETTE	ADULT	>16	<1000	>250m	< 20
5	1	CE	BUFFALO	Sparanise		Purchased	Stallfed	DODICI	ADULT	<16	<1000	<250m	> 20
6	0	SA	BUFFALO	Altavilla silentina		Purchased	Stallfed	DICIASETTE	ADULT	>16	<1000	>250m	< 20
6	1	SA	BUFFALO	Altavilla silentina		Purchased	Stallfed	DICIASETTE	ADULT	>16	<1000	>250m	< 20
6	0	SA	BUFFALO	Altavilla silentina		Purchased	Stallfed	DICIASETTE	ADULT	>16	<1000	>250m	> 20
6	0	CE	BUFFALO	Gioia Sannitica	006CE085	Born in the farm	Stallfed	SEDICI	ADULT	<16	>1000	>250m	> 20
2	0	CE	BUFFALO	Gioia Sannitica	006CE086	Born in the farm	Stallfed	SEDICI	YOUNG	<16	>1000	>250m	> 20
2	0	CE	BUFFALO	Gioia Sannitica	006CE087	Born in the farm	Stallfed	SEDICI	YOUNG	<16	>1000	>250m	> 20
2	0	CE	BUFFALO	Gioia Sannitica	006CE088	Born in the farm	Stallfed	SEDICI	ADULT	<16	>1000	>250m	> 20
5	0	CE	BUFFALO	Gioia Sannitica	006CE089	Born in the farm	Stallfed	SEDICI	ADULT	<16	>1000	>250m	> 20
6	0	CE	BUFFALO	Gioia Sannitica	006CE090	Born in the farm	Stallfed	SEDICI	ADULT	<16	>1000	>250m	> 20
7	0	CE	BUFFALO	Gioia Sannitica	006CE091	Born in the farm	Stallfed	SEDICI	ADULT	<16	>1000	>250m	> 20
8	0	CE	BUFFALO	Gioia Sannitica	006CE092	Born in the farm	Stallfed	SEDICI	ADULT	<16	>1000	>250m	> 20
4	0	CE	BUFFALO	Gioia Sannitica	006CE093	Born in the farm	Stallfed	SEDICI	ADULT	<16	>1000	>250m	> 20
5	0	CE	BUFFALO	Gioia Sannitica	006CE094	Born in the farm	Stallfed	SEDICI	ADULT	<16	>1000	>250m	> 20
5	0	CE	BUFFALO	Gioia Sannitica	006CE095	Born in the farm	Stallfed	SEDICI	ADULT	<16	>1000	>250m	> 20
5	0	CE	BUFFALO	Gioia Sannitica	006CE096	Born in the farm	Stallfed	SEDICI	ADULT	<16	>1000	>250m	> 20
2	0	CE	BUFFALO	Gioia Sannitica	006CE097	Born in the farm	Stallfed	SEDICI	YOUNG	<16	>1000	>250m	> 20
2	0	CE	BUFFALO	Gioia Sannitica	006CE098	Born in the farm	Stallfed	SEDICI	YOUNG	<16	>1000	>250m	> 20
2	0	CE	BUFFALO	Gioia Sannitica	006CE099	Born in the farm	Stallfed	SEDICI	YOUNG	<16	>1000	>250m	> 20
2	0	CE	BUFFALO	Gioia Sannitica	006CE100	Born in the farm	Stallfed	SEDICI	YOUNG	<16	>1000	>250m	> 20
2	0	CE	BUFFALO	Gioia Sannitica	006CE101	Born in the farm	Stallfed	SEDICI	YOUNG	<16	>1000	>250m	> 20
2	0	CE	BUFFALO	Gioia Sannitica	006CE102	Born in the farm	Stallfed	SEDICI	YOUNG	<16	>1000	>250m	> 20
2	0	CE	BUFFALO	Gioia Sannitica	006CE103	Born in the farm	Stallfed	SEDICI	YOUNG	<16	>1000	>250m	> 20
2	0	CE	BUFFALO	Gioia Sannitica	006CE104	Born in the farm	Stallfed	SEDICI	YOUNG	<16	>1000	>250m	> 20
2	0	CE	BUFFALO	Gioia Sannitica	006CE105	Born in the farm	Stallfed	SEDICI	YOUNG	<16	>1000	>250m	> 20
2	0	CE	BUFFALO	Gioia Sannitica	006CE106	Born in the farm	Stallfed	SEDICI	YOUNG	<16	>1000	>250m	> 20
2	0	CE	BUFFALO	Gioia Sannitica	006CE107	Born in the farm	Stallfed	SEDICI	YOUNG	<16	>1000	>250m	> 20
2	0	CE	BUFFALO	Gioia Sannitica	006CE108	Born in the farm	Stallfed	SEDICI	YOUNG	<16	>1000	>250m	> 20
2	0	CE	BUFFALO	Gioia Sannitica	006CE109	Born in the farm	Stallfed	SEDICI	YOUNG	<16	>1000	>250m	> 20
4	1	SA	BUFFALO	Capaccio	003SA038	Purchased	Stallfed	SETTE	ADULT	>16	>1000	>250m	< 20
12	0	SA	BUFFALO	Capaccio	003SA038	Purchased	Stallfed	SETTE	ADULT	>16	>1000	>250m	< 20
9	0	SA	BUFFALO	Capaccio	003SA038	Purchased	Stallfed	SETTE	ADULT	>16	>1000	>250m	< 20
8	0	SA	BUFFALO	Capaccio	003SA038	Purchased	Stallfed	SETTE	ADULT	>16	>1000	>250m	< 20
5	1	SA	BUFFALO	Capaccio	003SA038	Purchased	Stallfed	SETTE	ADULT	>16	>1000	>250m	< 20
5	1	SA	BUFFALO	Albanella	003SA038	Purchased	Stallfed	NOVE	ADULT	>16	<1000	<250m	< 20
4	1	SA	BUFFALO	Albanella	003SA038	Purchased	Stallfed	NOVE	ADULT	>16	<1000	<250m	< 20
11	0	SA	BUFFALO	Albanella	003SA038	Purchased	Stallfed	NOVE	ADULT	>16	<1000	<250m	< 20
7	1	SA	BUFFALO	Albanella	003SA038	Purchased	Stallfed	NOVE	ADULT	>16	<1000	<250m	< 20
5	1	SA	BUFFALO	Albanella	003SA038	Purchased	Stallfed	NOVE	ADULT	>16	<1000	<250m	< 20
5	0	SA	BUFFALO	Albanella	003SA038	Purchased	Stallfed	NOVE	ADULT	>16	<1000	<250m	< 20
6	1	SA	BUFFALO	Albanella	003SA038	Purchased	Stallfed	NOVE	ADULT	>16	<1000	<250m	< 20
6	1	SA	BUFFALO	Albanella	003SA038	Purchased	Stallfed	NOVE	ADULT	>16	<1000	<250m	< 20
11	0	SA	BUFFALO	Albanella	003SA038	Purchased	Stallfed	NOVE	ADULT	>16	<1000	<250m	< 20
5	1	SA	BUFFALO	Albanella	003SA038	Purchased	Stallfed	NOVE	ADULT	>16	<1000	<250m	< 20
6	0	SA	BUFFALO	Albanella	003SA038	Purchased	Stallfed	NOVE	ADULT	>16	<1000	<250m	< 20
13	0	SA	BUFFALO	Albanella	003SA038	Purchased	Stallfed	NOVE	ADULT	>16	<1000	<250m	< 20
11	1	SA	BUFFALO	Albanella	003SA038	Purchased	Stallfed	NOVE	ADULT	>16	<1000	<250m	< 20
5	1	SA	BUFFALO	Albanella	003SA038	Purchased	Stallfed	NOVE	ADULT	>16	<1000	<250m	< 20
14	0	SA	BUFFALO	Albanella	003SA038	Purchased	Stallfed	NOVE	ADULT	>16	<1000	<250m	< 20
5	1	SA	BUFFALO	Albanella	003SA038	Purchased	Stallfed	NOVE	ADULT	>16	<1000	<250m	< 20
6	1	SA	BUFFALO	Albanella	003SA038	Purchased	Stallfed	NOVE	ADULT	>16	<1000	<250m	< 20
4	0	SA	BUFFALO	Albanella	003SA038	Purchased	Stallfed	NOVE	ADULT	>16	<1000	<250m	< 20
5	1	SA	BUFFALO	Albanella	003SA038	Purchased	Stallfed	NOVE	ADULT	>16	<1000	<250m	< 20
5	1	SA	BUFFALO	Albanella	003SA038	Purchased	Stallfed	NOVE	ADULT	>16	<1000	<250m	< 20
11	0	SA	BUFFALO	Capaccio	025SA147	Born in the farm	Stallfed	UNO	ADULT	>16	>1000	>250m	< 20
15	1	SA	BUFFALO	Capaccio	025SA147	Born in the farm	Stallfed	UNO	ADULT	>16	>1000	>250m	< 20
14	1	SA	BUFFALO	Capaccio	025SA715	Purchased	Stallfed	QUATTRO	ADULT	>16	>1000	>250m	< 20
9	1	SA	BUFFALO	Capaccio	025SA147	Born in the farm	Stallfed	UNO	ADULT	>16	>1000	>250m	< 20
8	0	SA	BUFFALO	Capaccio	025SA147	Born in the farm	Stallfed	UNO	ADULT	>16	>1000	>250m	< 20
6	0	SA	BUFFALO	Capaccio	025SA147	Born in the farm	Stallfed	UNO	ADULT	>16	>1000	>250m	< 20
4	1	SA	BUFFALO	Capaccio	025SA147	Born in the farm	Stallfed	UNO	ADULT	>16	>1000	>250m	< 20
10	1	SA	BUFFALO	Capaccio	025SA147	Born in the farm	Stallfed	UNO	ADULT	>16	>1000	>250m	< 20
9	1	SA	BUFFALO	Capaccio	025SA147	Born in the farm	Stallfed	UNO	ADULT	>16	>1000	>250m	< 20
13	0	SA	BUFFALO	Capaccio	025SA147	Born in the farm	Stallfed	UNO	ADULT	>16	>1000	>250m	< 20
13	0	SA	BUFFALO	Capaccio	025SA147	Born in the farm	Stallfed	UNO	ADULT	>16	>1000	>250m	< 20
16	1	SA	BUFFALO	Capaccio	025SA715	Purchased	Stallfed	QUATTRO	ADULT	>16	>1000	>250m	< 20
9	1	SA	BUFFALO	Capaccio	025SA715	Born in the farm	Stallfed	QUATTRO	ADULT	>16	>1000	>250m	< 20
17	1	SA	BUFFALO	Capaccio	025SA715	Born in the farm	Stallfed	QUATTRO	ADULT	>16	>1000	>250m	< 20
12	0	SA	BUFFALO	Capaccio	025SA715	Born in the farm	Stallfed	QUATTRO	ADULT	>16	>1000	>250m	> 20
9	1	SA	BUFFALO	Serre	025SA147	Born in the farm	Stallfed	DUE	ADULT	<16	>1000	<250m	> 20
10	0	SA	BUFFALO	Serre	025SA147	Born in the farm	Stallfed	DUE	ADULT	<16	>1000	<250m	> 20
14	0	SA	BUFFALO	Serre	025SA147	Born in the farm	Stallfed	DUE	ADULT	<16	>1000	<250m	> 20
14	0	SA	BUFFALO	Serre	025SA715	Purchased	Stallfed	DUE	ADULT	<16	>1000	<250m	> 20
5	1	SA	BUFFALO	Capaccio	025SA715	Purchased	Stallfed	CINQUANTA	ADULT	>16	>1000	>250m	< 20
7	1	SA	BUFFALO	Capaccio	025SA715	Born in the farm	Stallfed	CINQUANTA	ADULT	>16	>1000	>250m	< 20
14	0	SA	BUFFALO	Capaccio	025SA715	Purchased	Stallfed	CINQUANTA	ADULT	>16	>1000	>250m	< 20
5	1	SA	BUFFALO	Capaccio	025SA715	Born in the farm	Stallfed	CINQUANTA	ADULT	>16	>1000	>250m	< 20
10	0	SA	BUFFALO	Capaccio	025SA715	Born in the farm	Stallfed	CINQUANTA	ADULT	>16	>1000	>250m	< 20
12	0	SA	BUFFALO	Capaccio	025SA715	Born in the farm	Stallfed	CINQUANTA	ADULT	>16	>1000	>250m	< 20
16	0	SA	BUFFALO	Capaccio	025SA715	Purchased	Stallfed	CINQUANTA	ADULT	>16	>1000	>250m	< 20
10	0	SA	BUFFALO	Capaccio	025SA715	Born in the farm	Stallfed	CINQUANTA	ADULT	>16	>1000	>250m	< 20
16	0	SA	BUFFALO	Capaccio	025SA715	Born in the farm	Stallfed	CINQUANTA	ADULT	>16	>1000	>250m	< 20
10	0	SA	BUFFALO	Capaccio	025SA715	Born in the farm	Stallfed	CINQUANTA	ADULT	>16	>1000	>250m	< 20
16	1	SA	BUFFALO	Capaccio	025SA715	Born in the farm	Stallfed	CINQUANTA	ADULT	>16	>1000	>250m	< 20
8	0	SA	BUFFALO	Serre	140SA166	Born in the farm	Stallfed	DICIOTTO	ADULT	<16	>1000	<250m	> 20
8	1	SA	BUFFALO	Serre	140SA166	Born in the farm	Stallfed	DICIOTTO	ADULT	<16	>1000	<250m	> 20
9	0	SA	BUFFALO	Serre	140SA166	Born in the farm	Stallfed	DICIOTTO	ADULT	<16	>1000	<250m	> 20
13	0	SA	BUFFALO	Serre	140SA166	Born in the farm	Stallfed	DICIOTTO	ADULT	<16	>1000	<250m	> 20
15	0	SA	BUFFALO	Serre	140SA166	Born in the farm	Stallfed	DICIOTTO	ADULT	<16	>1000	<250m	> 20
8	1	SA	BUFFALO	Serre	140SA166	Born in the farm	Stallfed	DICIOTTO	ADULT	<16	>1000	<250m	> 20
7	0	SA	BUFFALO	Serre	140SA166	Born in the farm	Stallfed	DICIOTTO	ADULT	<16	>1000	<250m	> 20
5	0	SA	BUFFALO	Serre	140SA166	Born in the farm	Stallfed	DICIOTTO	ADULT	<16	>1000	<250m	> 20
10	1	SA	BUFFALO	Serre	140SA166	Born in the farm	Stallfed	DICIOTTO	ADULT	<16	>1000	<250m	> 20
2	0	CE	BUFFALO	Sessa aurunca	088CE082	Born in the farm	Stallfed	DICIANNOVE	YOUNG	<16	>1000	<250m	< 20
2	0	CE	BUFFALO	Sessa aurunca	088CE082	Born in the farm	Stallfed	DICIANNOVE	YOUNG	<16	>1000	<250m	< 20
1	1	CE	BUFFALO	Sessa aurunca	088CE082	Born in the farm	Stallfed	DICIANNOVE	YOUNG	<16	>1000	<250m	< 20
1	1	CE	BUFFALO	Sessa aurunca	088CE082	Born in the farm	Stallfed	DICIANNOVE	YOUNG	<16	>1000	<250m	< 20
1	1	CE	BUFFALO	Sessa aurunca	088CE082	Born in the farm	Stallfed	DICIANNOVE	YOUNG	<16	>1000	<250m	< 20
2	1	CE	BUFFALO	Sessa aurunca	088CE082	Born in the farm	Stallfed	DICIANNOVE	YOUNG	<16	>1000	<250m	< 20
2	0	CE	BUFFALO	Sessa aurunca	088CE082	Born in the farm	Stallfed	DICIANNOVE	YOUNG	<16	>1000	<250m	< 20
1	1	CE	BUFFALO	Sessa aurunca	088CE082	Born in the farm	Stallfed	DICIANNOVE	YOUNG	<16	>1000	<250m	< 20
3	1	CE	BUFFALO	Sessa aurunca	088CE082	Born in the farm	Stallfed	DICIANNOVE	YOUNG	<16	>1000	<250m	< 20
1	1	CE	BUFFALO	Sessa aurunca	088CE082	Born in the farm	Stallfed	DICIANNOVE	YOUNG	<16	>1000	<250m	< 20
2	1	CE	BUFFALO	San Marcellino	037CE005	Born in the farm	Stallfed	VENTI	YOUNG	>16	>1000	<250m	< 20
2	1	CE	BUFFALO	San Marcellino	037CE005	Born in the farm	Stallfed	VENTI	YOUNG	>16	>1000	<250m	< 20
3	1	CE	BUFFALO	San Marcellino	037CE005	Born in the farm	Stallfed	VENTI	YOUNG	>16	>1000	<250m	< 20
2	1	CE	BUFFALO	San Marcellino	037CE005	Born in the farm	Stallfed	VENTI	YOUNG	>16	>1000	<250m	< 20
2	0	CE	BUFFALO	San Marcellino	037CE005	Born in the farm	Stallfed	VENTI	YOUNG	>16	>1000	<250m	< 20
1	1	CE	BUFFALO	Cellole	102CE008	Purchased	Stallfed	VENTUNO	YOUNG	>16	>1000	<250m	< 20
1	0	CE	BUFFALO	Cellole	102CE008	Born in the farm	Stallfed	VENTUNO	YOUNG	>16	>1000	<250m	< 20
2	1	CE	BUFFALO	Cellole	102CE008	Born in the farm	Stallfed	VENTUNO	YOUNG	>16	>1000	<250m	< 20
2	1	CE	BUFFALO	Cellole	102CE008	Purchased	Stallfed	VENTUNO	YOUNG	>16	>1000	<250m	< 20
3	0	CE	BUFFALO	Cellole	102CE008	Born in the farm	Stallfed	VENTUNO	ADULT	>16	>1000	<250m	< 20
2	1	CE	BUFFALO	Cellole	102CE008	Born in the farm	Stallfed	VENTUNO	YOUNG	>16	>1000	<250m	< 20
2	0	CE	BUFFALO	Cellole	102CE008	Born in the farm	Stallfed	VENTUNO	YOUNG	>16	>1000	<250m	< 20
2	1	CE	BUFFALO	Cellole	102CE008	Born in the farm	Stallfed	VENTUNO	YOUNG	>16	>1000	<250m	< 20
2	0	CE	BUFFALO	Cellole	102CE008	Born in the farm	Stallfed	VENTUNO	YOUNG	>16	>1000	<250m	< 20
2	1	CE	BUFFALO	Cellole	102CE008	Born in the farm	Stallfed	VENTUNO	YOUNG	>16	>1000	<250m	< 20
2	1	CE	BUFFALO	Falciano del massico	101CE003	Born in the farm	Stallfed	VENTIDUE	YOUNG	>16	>1000	<250m	< 20
1	0	CE	BUFFALO	Falciano del massico	101CE003	Born in the farm	Stallfed	VENTIDUE	YOUNG	>16	>1000	<250m	< 20
1	1	CE	BUFFALO	Falciano del massico	101CE003	Born in the farm	Stallfed	VENTIDUE	YOUNG	>16	>1000	<250m	< 20
4	1	SA	BUFFALO	Serre	140SA166	Born in the farm	Stallfed	DICIOTTO	ADULT	<16	>1000	<250m	> 20
8	1	SA	BUFFALO	Serre	140SA166	Born in the farm	Stallfed	DICIOTTO	ADULT	<16	>1000	<250m	> 20
4	0	SA	BUFFALO	Serre	140SA166	Born in the farm	Stallfed	DICIOTTO	ADULT	<16	>1000	<250m	> 20
5	0	SA	BUFFALO	Serre	140SA166	Born in the farm	Stallfed	DICIOTTO	ADULT	<16	>1000	<250m	> 20
9	1	SA	BUFFALO	Serre	140SA166	Born in the farm	Stallfed	DICIOTTO	ADULT	<16	>1000	<250m	> 20
16	0	SA	BUFFALO	Serre	140SA166	Born in the farm	Stallfed	DICIOTTO	ADULT	<16	>1000	<250m	> 20
15	1	SA	BUFFALO	Serre	140SA166	Born in the farm	Stallfed	DICIOTTO	ADULT	<16	>1000	<250m	> 20
4	1	SA	BUFFALO	Serre	140SA166	Born in the farm	Stallfed	DICIOTTO	ADULT	<16	>1000	<250m	> 20
5	0	SA	BUFFALO	Serre	140SA166	Born in the farm	Stallfed	DICIOTTO	ADULT	<16	>1000	<250m	> 20
8	1	SA	BUFFALO	Serre	140SA166	Born in the farm	Stallfed	DICIOTTO	ADULT	<16	>1000	<250m	> 20
12	1	SA	BUFFALO	Serre	140SA166	Born in the farm	Stallfed	DICIOTTO	ADULT	<16	>1000	<250m	> 20
9	1	SA	BUFFALO	Serre	140SA166	Born in the farm	Stallfed	DICIOTTO	ADULT	<16	>1000	<250m	> 20
5	1	SA	BUFFALO	Serre	140SA166	Born in the farm	Stallfed	DICIOTTO	ADULT	<16	>1000	<250m	> 20
4	1	SA	BUFFALO	Serre	140SA166	Born in the farm	Stallfed	DICIOTTO	ADULT	<16	>1000	<250m	> 20
6	1	SA	BUFFALO	Serre	140SA166	Born in the farm	Stallfed	DICIOTTO	ADULT	<16	>1000	<250m	> 20
15	1	SA	BUFFALO	Serre	140SA166	Born in the farm	Stallfed	DICIOTTO	ADULT	<16	>1000	<250m	> 20
4	1	SA	BUFFALO	Serre	140SA166	Born in the farm	Stallfed	DICIOTTO	ADULT	<16	>1000	<250m	> 20
2	1	SA	BUFFALO	Capaccio	025SA038	Born in the farm	Stallfed	DICIANNOVE	YOUNG	<16	>1000	>250m	< 20
1	1	SA	BUFFALO	Capaccio	025SA038	Born in the farm	Stallfed	DICIANNOVE	YOUNG	<16	>1000	>250m	< 20
2	1	SA	BUFFALO	Capaccio	025SA038	Born in the farm	Stallfed	DICIANNOVE	YOUNG	<16	>1000	>250m	< 20
2	1	SA	BUFFALO	Capaccio	025SA038	Born in the farm	Stallfed	DICIANNOVE	ADULT	<16	>1000	>250m	< 20
5	1	SA	BUFFALO	Capaccio	025SA038	Purchased	Stallfed	DICIANNOVE	ADULT	<16	>1000	>250m	< 20
7	1	SA	BUFFALO	Capaccio	025SA715	Purchased	Stallfed	QUATTRO	ADULT	>16	>1000	>250m	< 20
6	0	SA	BUFFALO	Capaccio	025SA038	Born in the farm	Stallfed	DICIANNOVE	ADULT	<16	>1000	>250m	< 20
9	1	SA	BUFFALO	Roccadaspide	106SA294	Purchased	Stallfed	CINQUANTADUE	ADULT	<16	>1000	>250m	< 20
12	1	SA	BUFFALO	Roccadaspide	106SA294	Purchased	Stallfed	CINQUANTADUE	ADULT	<16	>1000	>250m	< 20
7	0	SA	BUFFALO	Roccadaspide	106SA294	Purchased	Stallfed	CINQUANTADUE	ADULT	<16	>1000	>250m	< 20
8	1	SA	BUFFALO	Roccadaspide	106SA294	Purchased	Stallfed	CINQUANTADUE	ADULT	<16	>1000	>250m	< 20
1	0	SA	BUFFALO	Roccadaspide	106SA294	Born in the farm	Stallfed	CINQUANTADUE	YOUNG	<16	>1000	>250m	< 20
9	1	SA	BUFFALO	Roccadaspide	106SA294	Born in the farm	Stallfed	CINQUANTADUE	ADULT	<16	>1000	>250m	< 20
4	0	SA	BUFFALO	Roccadaspide	106SA294	Born in the farm	Stallfed	CINQUANTADUE	ADULT	<16	>1000	>250m	< 20
9	1	SA	BUFFALO	Roccadaspide	106SA294	Purchased	Stallfed	CINQUANTADUE	ADULT	<16	>1000	>250m	< 20
5	0	SA	BUFFALO	Roccadaspide	106SA294	Born in the farm	Stallfed	CINQUANTADUE	ADULT	<16	>1000	>250m	< 20
9	1	SA	BUFFALO	Roccadaspide	106SA294	Born in the farm	Stallfed	CINQUANTADUE	ADULT	<16	>1000	>250m	< 20
6	1	SA	BUFFALO	Roccadaspide	106SA294	Born in the farm	Stallfed	CINQUANTADUE	ADULT	<16	>1000	>250m	< 20
1	0	SA	BUFFALO	Roccadaspide	106SA294	Born in the farm	Stallfed	CINQUANTADUE	YOUNG	<16	>1000	>250m	< 20
14	0	SA	BUFFALO	Roccadaspide	106SA294	Born in the farm	Stallfed	CINQUANTADUE	ADULT	<16	>1000	>250m	< 20
11	0	SA	BUFFALO	Roccadaspide	106SA294	Purchased	Stallfed	CINQUANTADUE	ADULT	<16	>1000	>250m	< 20
1	0	SA	BUFFALO	Roccadaspide	106SA294	Born in the farm	Stallfed	CINQUANTADUE	YOUNG	<16	>1000	>250m	< 20
8	0	SA	BUFFALO	Roccadaspide	106SA294	Born in the farm	Stallfed	CINQUANTADUE	ADULT	<16	>1000	>250m	< 20
6	0	SA	BUFFALO	Roccadaspide	106SA294	Born in the farm	Stallfed	CINQUANTADUE	ADULT	<16	>1000	>250m	< 20
7	0	SA	BUFFALO	Roccadaspide	106SA294	Born in the farm	Stallfed	CINQUANTADUE	ADULT	<16	>1000	>250m	< 20
1	1	SA	BUFFALO	Roccadaspide	106SA294	Born in the farm	Stallfed	CINQUANTADUE	YOUNG	<16	>1000	>250m	< 20
5	1	SA	BUFFALO	Roccadaspide	106SA294	Born in the farm	Stallfed	CINQUANTADUE	ADULT	<16	>1000	>250m	< 20
10	1	SA	BUFFALO	Roccadaspide	106SA294	Born in the farm	Stallfed	CINQUANTADUE	ADULT	<16	>1000	>250m	< 20
8	0	SA	BUFFALO	Altavilla Silentina	005SA065	Born in the farm	Stallfed	CINQUANTUNO	ADULT	>16	<1000	>250m	< 20
7	1	SA	BUFFALO	Altavilla Silentina	005SA065	Born in the farm	Stallfed	CINQUANTUNO	ADULT	>16	<1000	>250m	< 20
6	1	SA	BUFFALO	Altavilla Silentina	005SA065	Born in the farm	Stallfed	CINQUANTUNO	ADULT	>16	<1000	>250m	< 20
9	0	SA	BUFFALO	Altavilla Silentina	005SA065	Born in the farm	Stallfed	CINQUANTUNO	ADULT	>16	<1000	>250m	< 20
4	0	SA	BUFFALO	Altavilla Silentina	005SA065	Born in the farm	Stallfed	CINQUANTUNO	ADULT	>16	<1000	>250m	< 20
4	0	SA	BUFFALO	Altavilla Silentina	005SA065	Born in the farm	Stallfed	CINQUANTUNO	ADULT	>16	<1000	>250m	< 20
6	0	SA	BUFFALO	Altavilla Silentina	005SA065	Born in the farm	Stallfed	CINQUANTUNO	ADULT	>16	<1000	>250m	< 20
5	1	SA	BUFFALO	Altavilla Silentina	005SA065	Born in the farm	Stallfed	CINQUANTUNO	ADULT	>16	<1000	>250m	< 20
9	0	SA	BUFFALO	Altavilla Silentina	005SA065	Born in the farm	Stallfed	CINQUANTUNO	ADULT	>16	<1000	>250m	< 20
5	0	SA	BUFFALO	Altavilla Silentina	005SA065	Born in the farm	Stallfed	CINQUANTUNO	ADULT	>16	<1000	>250m	< 20
5	0	SA	BUFFALO	Altavilla Silentina	005SA065	Born in the farm	Stallfed	CINQUANTUNO	ADULT	>16	<1000	>250m	< 20
5	0	SA	BUFFALO	Altavilla Silentina	005SA065	Born in the farm	Stallfed	CINQUANTUNO	ADULT	>16	<1000	>250m	< 20
5	0	SA	BUFFALO	Altavilla Silentina	005SA065	Born in the farm	Stallfed	CINQUANTUNO	ADULT	>16	<1000	>250m	< 20
2	0	SA	BUFFALO	Altavilla Silentina	005SA065	Born in the farm	Stallfed	CINQUANTUNO	YOUNG	>16	<1000	>250m	< 20
7	0	SA	BUFFALO	Altavilla Silentina	005SA405	Born in the farm	Stallfed	VENTIDUE	ADULT	<16	>1000	>250m	< 20
12	0	SA	BUFFALO	Altavilla Silentina	005SA405	Purchased	Stallfed	VENTIDUE	ADULT	<16	>1000	>250m	< 20
4	0	SA	BUFFALO	Altavilla Silentina	005SA405	Born in the farm	Stallfed	VENTIDUE	ADULT	<16	>1000	>250m	< 20
5	0	SA	BUFFALO	Altavilla Silentina	005SA405	Born in the farm	Stallfed	VENTIDUE	ADULT	<16	>1000	>250m	< 20
5	0	SA	BUFFALO	Altavilla Silentina	005SA405	Born in the farm	Stallfed	VENTIDUE	ADULT	<16	>1000	>250m	< 20
2	0	SA	BUFFALO	Altavilla Silentina	005SA405	Purchased	Stallfed	VENTIDUE	YOUNG	<16	>1000	>250m	< 20
1	0	SA	BUFFALO	Altavilla Silentina	005SA405	Born in the farm	Stallfed	VENTIDUE	YOUNG	<16	>1000	>250m	< 20
5	0	SA	BUFFALO	Altavilla Silentina	005SA405	Born in the farm	Stallfed	VENTIDUE	ADULT	<16	>1000	>250m	< 20
8	0	SA	BUFFALO	Altavilla Silentina	005SA405	Purchased	Stallfed	VENTIDUE	ADULT	<16	>1000	>250m	< 20
3	1	SA	BUFFALO	Altavilla Silentina	005SA405	Born in the farm	Stallfed	VENTIDUE	ADULT	<16	>1000	>250m	< 20
1	0	SA	BUFFALO	Capaccio	025SA715	Purchased	Stallfed	QUATTRO	YOUNG	>16	>1000	>250m	< 20
2	0	CE	BUFFALO	Sparanise	089CE001	Purchased	Stallfed	DODICI	ADULT	<16	>1000	<250m	< 20
3	0	SA	BUFFALO	Altavilla Silentina	005SA405	Purchased	Stallfed	VENTIDUE	ADULT	<16	>1000	>250m	< 20
3	0	SA	BUFFALO	Altavilla Silentina	005SA405	Born in the farm	Stallfed	VENTIDUE	ADULT	<16	>1000	>250m	< 20
1	0	SA	BUFFALO	Altavilla Silentina	025SA715	Purchased	Stallfed	DICIASETTE	YOUNG	>16	<1000	>250m	< 20
1	0	CE	BUFFALO	Sparanise	089CE001	Purchased	Stallfed	DODICI	YOUNG	<16	>1000	<250m	> 20
5	0	SA	BUFFALO	Pontecagnano fasano	099SA002	Purchased	Stallfed	VENTITRE	ADULT	>16	>1000	<250m	< 20
14	0	SA	BUFFALO	Pontecagnano fasano	099SA002	Purchased	Stallfed	VENTITRE	ADULT	>16	>1000	<250m	< 20
12	0	SA	BUFFALO	Pontecagnano fasano	099SA002	Purchased	Stallfed	VENTITRE	ADULT	>16	>1000	<250m	< 20
7	0	SA	BUFFALO	Sparanise	089CE001	Born in the farm	Stallfed	DODICI	ADULT	<16	>1000	<250m	> 20
5	0	SA	BUFFALO	Sparanise	089CE001	Born in the farm	Stallfed	DODICI	ADULT	<16	>1000	>250m	> 20
5	0	SA	BUFFALO	Altavilla Silentina	005SA405	Born in the farm	Stallfed	VENTIDUE	ADULT	<16	>1000	>250m	< 20
3	0	SA	BUFFALO	Bellizzi	158SA003	Born in the farm	Stallfed	VENTIQUATTRO	ADULT	>16	>1000	<250m	< 20
3	0	SA	BUFFALO	Bellizzi	158SA004	Born in the farm	Stallfed	VENTIQUATTRO	ADULT	>16	>1000	<250m	< 20
5	0	SA	BUFFALO	Bellizzi	158SA005	Born in the farm	Stallfed	VENTIQUATTRO	ADULT	>16	>1000	<250m	< 20
5	0	SA	BUFFALO	Bellizzi	158SA006	Born in the farm	Stallfed	VENTIQUATTRO	ADULT	>16	>1000	<250m	< 20
5	0	SA	BUFFALO	Bellizzi	158SA007	Born in the farm	Stallfed	VENTIQUATTRO	ADULT	>16	>1000	<250m	< 20
1	0	SA	BUFFALO	Pontecagnano fasano	099SA002	Purchased	Stallfed	VENTITRE	YOUNG	>16	>1000	<250m	< 20
5	0	SA	BUFFALO	Pontecagnano fasano	099SA002	Purchased	Stallfed	VENTITRE	ADULT	>16	>1000	<250m	< 20
5	0	SA	BUFFALO	Bellizzi	158SA007	Born in the farm	Stallfed	VENTIQUATTRO	ADULT	>16	>1000	<250m	< 20
2	0	CE	BUFFALO	Sessa aurunca	088CE082	Born in the farm	Stallfed	VENTICINQUE	YOUNG	<16	>1000	<250m	< 20
2	0	CE	BUFFALO	Sessa aurunca	088CE082	Born in the farm	Stallfed	VENTICINQUE	YOUNG	<16	>1000	<250m	< 20
1	1	CE	BUFFALO	Sessa aurunca	088CE082	Born in the farm	Stallfed	VENTICINQUE	YOUNG	<16	>1000	<250m	< 20
1	1	CE	BUFFALO	Sessa aurunca	088CE082	Born in the farm	Stallfed	VENTICINQUE	YOUNG	<16	>1000	<250m	< 20
1	1	CE	BUFFALO	Sessa aurunca	088CE082	Born in the farm	Stallfed	VENTICINQUE	YOUNG	<16	>1000	<250m	< 20
2	1	CE	BUFFALO	Sessa aurunca	088CE082	Born in the farm	Stallfed	VENTICINQUE	YOUNG	<16	>1000	<250m	< 20
2	0	CE	BUFFALO	Sessa aurunca	088CE082	Born in the farm	Stallfed	VENTICINQUE	YOUNG	<16	>1000	<250m	< 20
1	1	CE	BUFFALO	Sessa aurunca	088CE082	Born in the farm	Stallfed	VENTICINQUE	YOUNG	<16	>1000	<250m	< 20
1	1	CE	BUFFALO	Sessa aurunca	088CE082	Born in the farm	Stallfed	VENTICINQUE	YOUNG	<16	>1000	<250m	< 20
1	1	CE	BUFFALO	Sessa aurunca	088CE082	Born in the farm	Stallfed	VENTICINQUE	YOUNG	<16	>1000	<250m	< 20
2	1	CE	BUFFALO	San Marcellino	037CE005	Born in the farm	Stallfed	VENTI	YOUNG	>16	>1000	<250m	< 20
2	1	CE	BUFFALO	San Marcellino	037CE005	Born in the farm	Stallfed	VENTI	YOUNG	>16	>1000	<250m	< 20
2	1	CE	BUFFALO	San Marcellino	037CE005	Born in the farm	Stallfed	VENTI	YOUNG	>16	>1000	<250m	< 20
2	1	CE	BUFFALO	San Marcellino	037CE005	Born in the farm	Stallfed	VENTI	YOUNG	>16	>1000	<250m	< 20
2	0	CE	BUFFALO	San Marcellino	037CE005	Born in the farm	Stallfed	VENTI	YOUNG	>16	>1000	<250m	< 20
1	0	CE	BUFFALO	Cellole	102CE008	Purchased	Stallfed	VENTISEI	YOUNG	>16	>1000	<250m	< 20
1	0	CE	BUFFALO	Cellole	102CE008	Born in the farm	Stallfed	VENTISEI	YOUNG	>16	>1000	<250m	< 20
2	0	CE	BUFFALO	Cellole	102CE008	Born in the farm	Stallfed	VENTISEI	YOUNG	>16	>1000	<250m	< 20
2	0	CE	BUFFALO	Cellole	102CE008	Purchased	Stallfed	VENTISEI	YOUNG	>16	>1000	<250m	< 20
3	0	CE	BUFFALO	Cellole	102CE008	Born in the farm	Stallfed	VENTISEI	ADULT	>16	>1000	<250m	< 20
2	0	CE	BUFFALO	Cellole	102CE008	Born in the farm	Stallfed	VENTISEI	YOUNG	>16	>1000	<250m	< 20
2	0	CE	BUFFALO	Cellole	102CE008	Born in the farm	Stallfed	VENTISEI	YOUNG	>16	>1000	<250m	< 20
2	1	CE	BUFFALO	Cellole	102CE008	Born in the farm	Stallfed	VENTISEI	YOUNG	>16	>1000	<250m	< 20
2	0	CE	BUFFALO	Cellole	102CE008	Born in the farm	Stallfed	VENTISEI	YOUNG	>16	>1000	<250m	< 20
2	1	CE	BUFFALO	Cellole	102CE008	Born in the farm	Stallfed	VENTISEI	YOUNG	>16	>1000	<250m	< 20
2	1	CE	BUFFALO	Falciano del massico	101CE003	Born in the farm	Stallfed	VENTIDUE	YOUNG	<16	>1000	<250m	< 20
1	0	CE	BUFFALO	Falciano del massico	101CE003	Born in the farm	Stallfed	VENTIDUE	YOUNG	<16	>1000	<250m	< 20
1	1	CE	BUFFALO	Falciano del massico	101CE003	Born in the farm	Stallfed	VENTIDUE	YOUNG	<16	>1000	<250m	< 20
2	0	CE	BUFFALO	Sessa aurunca	088CE082	Born in the farm	Stallfed	VENTISETTE	YOUNG	<16	>1000	<250m	< 20
2	0	CE	BUFFALO	Sessa aurunca	088CE082	Born in the farm	Stallfed	VENTISETTE	YOUNG	<16	>1000	<250m	< 20
1	1	CE	BUFFALO	Sessa aurunca	088CE082	Born in the farm	Stallfed	VENTISETTE	YOUNG	<16	>1000	<250m	< 20
1	1	CE	BUFFALO	Sessa aurunca	088CE082	Born in the farm	Stallfed	VENTISETTE	YOUNG	<16	>1000	<250m	< 20
1	1	CE	BUFFALO	Sessa aurunca	088CE082	Born in the farm	Stallfed	VENTISETTE	YOUNG	<16	>1000	<250m	< 20
2	1	CE	BUFFALO	Sessa aurunca	088CE082	Born in the farm	Stallfed	VENTISETTE	YOUNG	<16	>1000	<250m	< 20
2	0	CE	BUFFALO	Sessa aurunca	088CE082	Born in the farm	Stallfed	VENTISETTE	YOUNG	<16	>1000	<250m	< 20
1	1	CE	BUFFALO	Sessa aurunca	088CE082	Born in the farm	Stallfed	VENTISETTE	YOUNG	<16	>1000	<250m	< 20
1	1	CE	BUFFALO	Sessa aurunca	088CE082	Born in the farm	Stallfed	VENTISETTE	YOUNG	<16	>1000	<250m	< 20
1	1	CE	BUFFALO	Sessa aurunca	088CE082	Born in the farm	Stallfed	VENTISETTE	YOUNG	<16	>1000	<250m	< 20
2	1	CE	BUFFALO	San Marcellino	037CE005	Born in the farm	Stallfed	VENTI	YOUNG	>16	>1000	<250m	< 20
2	1	CE	BUFFALO	San Marcellino	037CE005	Born in the farm	Stallfed	VENTI	YOUNG	>16	>1000	<250m	< 20
3	1	CE	BUFFALO	San Marcellino	037CE005	Born in the farm	Stallfed	VENTI	YOUNG	>16	>1000	<250m	< 20
2	1	CE	BUFFALO	San Marcellino	037CE005	Born in the farm	Stallfed	VENTI	YOUNG	>16	>1000	<250m	< 20
2	0	CE	BUFFALO	San Marcellino	037CE005	Born in the farm	Stallfed	VENTI	YOUNG	>16	>1000	<250m	< 20
1	1	CE	BUFFALO	Cellole	102CE008	Purchased	Stallfed	VENTISEI	YOUNG	>16	>1000	<250m	< 20
3	0	CE	BUFFALO	Cellole	102CE008	Born in the farm	Stallfed	VENTISEI	ADULT	>16	>1000	<250m	< 20
2	0	CE	BUFFALO	Cellole	102CE008	Born in the farm	Stallfed	VENTISEI	YOUNG	>16	>1000	<250m	< 20
2	0	CE	BUFFALO	Cellole	102CE008	Purchased	Stallfed	VENTISEI	YOUNG	>16	>1000	<250m	< 20
3	0	CE	BUFFALO	Cellole	102CE008	Born in the farm	Stallfed	VENTISEI	YOUNG	>16	>1000	<250m	< 20
2	1	CE	BUFFALO	Cellole	102CE008	Born in the farm	Stallfed	VENTISEI	YOUNG	>16	>1000	<250m	< 20
2	0	CE	BUFFALO	Cellole	102CE008	Born in the farm	Stallfed	VENTISEI	YOUNG	>16	>1000	<250m	< 20
2	1	CE	BUFFALO	Cellole	102CE008	Born in the farm	Stallfed	VENTISEI	YOUNG	>16	>1000	<250m	< 20
3	0	CE	BUFFALO	Cellole	102CE008	Born in the farm	Stallfed	VENTISEI	YOUNG	>16	>1000	<250m	< 20
2	0	CE	BUFFALO	Cellole	102CE008	Born in the farm	Stallfed	VENTISEI	YOUNG	>16	>1000	<250m	< 20
2	0	CE	BUFFALO	Falciano del massico	101CE003	Born in the farm	Stallfed	VENTIDUE	YOUNG	<16	>1000	<250m	< 20
1	0	CE	BUFFALO	Falciano del massico	101CE003	Born in the farm	Stallfed	VENTIDUE	YOUNG	<16	>1000	<250m	< 20
1	1	CE	BUFFALO	Falciano del massico	101CE003	Born in the farm	Stallfed	VENTIDUE	YOUNG	<16	>1000	<250m	< 20
3	0	AV	CATTLE	Andretta		Born in the farm	Partly grazed	VENTOTTO	ADULT	<16	>1000	>250m	> 20
4	0	AV	CATTLE	Andretta		Born in the farm	Partly grazed	VENTOTTO	ADULT	<16	>1000	>250m	> 20
4	1	AV	CATTLE	Andretta		Born in the farm	Partly grazed	VENTOTTO	ADULT	<16	>1000	>250m	> 20
4	0	AV	CATTLE	Andretta		Born in the farm	Partly grazed	VENTOTTO	ADULT	<16	>1000	>250m	> 20
2	1	AV	CATTLE	Andretta		Born in the farm	Partly grazed	VENTOTTO	YOUNG	<16	>1000	>250m	> 20
2	1	AV	CATTLE	Andretta		Born in the farm	Partly grazed	VENTOTTO	YOUNG	<16	>1000	>250m	> 20
2	0	AV	CATTLE	Andretta		Born in the farm	Partly grazed	VENTOTTO	YOUNG	<16	>1000	>250m	> 20
2	0	AV	CATTLE	Andretta		Born in the farm	Partly grazed	VENTOTTO	YOUNG	<16	>1000	>250m	> 20
2	1	AV	CATTLE	Andretta		Born in the farm	Partly grazed	VENTOTTO	YOUNG	<16	>1000	>250m	> 20
2	0	AV	CATTLE	Andretta		Born in the farm	Partly grazed	VENTOTTO	YOUNG	<16	>1000	>250m	> 20
3	1	AV	CATTLE	Andretta		Born in the farm	Partly grazed	VENTOTTO	ADULT	<16	>1000	>250m	> 20
3	0	AV	CATTLE	Andretta		Born in the farm	Partly grazed	VENTOTTO	ADULT	<16	>1000	>250m	> 20
3	0	AV	CATTLE	Andretta		Born in the farm	Partly grazed	VENTOTTO	ADULT	<16	>1000	>250m	> 20
3	1	AV	CATTLE	Andretta		Born in the farm	Partly grazed	VENTOTTO	ADULT	<16	>1000	>250m	> 20
3	1	AV	CATTLE	Andretta		Born in the farm	Partly grazed	VENTOTTO	ADULT	<16	>1000	>250m	> 20
1	0	AV	CATTLE	Andretta		Born in the farm	Partly grazed	VENTOTTO	YOUNG	<16	>1000	>250m	> 20
1	0	AV	CATTLE	Andretta		Born in the farm	Partly grazed	VENTOTTO	YOUNG	<16	>1000	>250m	> 20
1	0	AV	CATTLE	Andretta		Born in the farm	Partly grazed	VENTOTTO	YOUNG	<16	>1000	>250m	> 20
5	1	AV	CATTLE	Andretta		Born in the farm	Partly grazed	VENTOTTO	ADULT	<16	>1000	>250m	> 20
4	1	AV	CATTLE	Andretta		Born in the farm	Partly grazed	VENTOTTO	ADULT	<16	>1000	>250m	> 20
1	1	AV	CATTLE	Vallata		Purchased	Partly grazed	VENTINOVE	YOUNG	<16	>1000	>250m	> 20
1	0	AV	CATTLE	Vallata		Purchased	Partly grazed	VENTINOVE	YOUNG	<16	>1000	>250m	> 20
1	0	AV	CATTLE	Vallata		Purchased	Partly grazed	VENTINOVE	YOUNG	<16	>1000	>250m	> 20
1	0	AV	CATTLE	Vallata		Purchased	Partly grazed	VENTINOVE	YOUNG	<16	>1000	>250m	> 20
2	0	AV	CATTLE	Vallata		Purchased	Partly grazed	VENTINOVE	YOUNG	<16	>1000	>250m	> 20
3	1	AV	CATTLE	Vallata		Purchased	Partly grazed	VENTINOVE	ADULT	<16	>1000	>250m	> 20
4	0	AV	CATTLE	Vallata		Purchased	Partly grazed	VENTINOVE	ADULT	<16	>1000	>250m	> 20
2	1	AV	CATTLE	Vallata		Purchased	Partly grazed	VENTINOVE	YOUNG	<16	>1000	>250m	> 20
3	0	AV	CATTLE	Vallata		Purchased	Partly grazed	VENTINOVE	ADULT	<16	>1000	>250m	> 20
4	1	AV	CATTLE	Vallata		Purchased	Partly grazed	VENTINOVE	ADULT	<16	>1000	>250m	> 20
3	0	AV	CATTLE	Vallata		Purchased	Partly grazed	VENTINOVE	ADULT	<16	>1000	>250m	> 20
2	0	AV	CATTLE	Vallata		Purchased	Partly grazed	VENTINOVE	YOUNG	<16	>1000	>250m	> 20
3	1	AV	CATTLE	Vallata		Purchased	Partly grazed	VENTINOVE	ADULT	<16	>1000	>250m	> 20
3	1	AV	CATTLE	Vallata		Purchased	Partly grazed	VENTINOVE	ADULT	<16	>1000	>250m	> 20
3	0	AV	CATTLE	Vallata		Purchased	Partly grazed	VENTINOVE	ADULT	<16	>1000	>250m	> 20
3	1	AV	CATTLE	Vallata		Purchased	Partly grazed	VENTINOVE	ADULT	<16	>1000	>250m	> 20
3	0	AV	CATTLE	Vallata		Purchased	Partly grazed	VENTINOVE	ADULT	<16	>1000	>250m	> 20
3	0	AV	CATTLE	Vallata		Purchased	Partly grazed	VENTINOVE	ADULT	<16	>1000	>250m	> 20
4	0	AV	CATTLE	Vallata		Purchased	Partly grazed	VENTINOVE	ADULT	<16	>1000	>250m	> 20
3	0	AV	CATTLE	Casalbore		Born in the farm	Partly grazed	TRENTA	ADULT	<16	<1000	>250m	> 20
3	1	AV	CATTLE	Casalbore		Born in the farm	Partly grazed	TRENTA	ADULT	<16	<1000	>250m	> 20
3	1	AV	CATTLE	Casalbore		Born in the farm	Partly grazed	TRENTA	ADULT	<16	<1000	>250m	> 20
3	0	AV	CATTLE	Casalbore		Born in the farm	Partly grazed	TRENTA	ADULT	<16	<1000	>250m	> 20
4	0	AV	CATTLE	Casalbore		Born in the farm	Partly grazed	TRENTA	ADULT	<16	<1000	>250m	> 20
4	0	AV	CATTLE	Casalbore		Born in the farm	Partly grazed	TRENTA	ADULT	<16	<1000	>250m	> 20
2	1	AV	CATTLE	Casalbore		Born in the farm	Partly grazed	TRENTA	YOUNG	<16	<1000	>250m	> 20
4	0	AV	CATTLE	Casalbore		Born in the farm	Partly grazed	TRENTA	ADULT	<16	<1000	>250m	> 20
2	0	AV	CATTLE	Casalbore		Born in the farm	Partly grazed	TRENTA	YOUNG	<16	<1000	>250m	> 20
2	1	AV	CATTLE	Casalbore		Born in the farm	Partly grazed	TRENTA	YOUNG	<16	<1000	>250m	> 20
2	0	AV	CATTLE	Casalbore		Born in the farm	Partly grazed	TRENTA	YOUNG	<16	<1000	>250m	> 20
2	0	AV	CATTLE	Casalbore		Born in the farm	Partly grazed	TRENTA	YOUNG	<16	<1000	>250m	> 20
2	1	AV	CATTLE	Casalbore		Born in the farm	Partly grazed	TRENTA	YOUNG	<16	<1000	>250m	> 20
2	1	AV	CATTLE	Casalbore		Born in the farm	Partly grazed	TRENTA	YOUNG	<16	<1000	>250m	> 20
3	0	AV	CATTLE	Casalbore		Born in the farm	Partly grazed	TRENTA	ADULT	<16	<1000	>250m	> 20
1	0	AV	CATTLE	Casalbore		Born in the farm	Partly grazed	TRENTA	YOUNG	<16	<1000	>250m	> 20
1	1	AV	CATTLE	Casalbore		Born in the farm	Partly grazed	TRENTA	YOUNG	<16	<1000	>250m	> 20
1	0	AV	CATTLE	Casalbore		Born in the farm	Partly grazed	TRENTA	YOUNG	<16	<1000	>250m	> 20
3	1	AV	CATTLE	Casalbore		Born in the farm	Stallfed	TRENTA	ADULT	<16	<1000	>250m	> 20
3	1	AV	CATTLE	Casalbore		Born in the farm	Stallfed	TRENTA	ADULT	<16	<1000	>250m	> 20
6	0	AV	CATTLE	Villanova del Battista		Born in the farm	Stallfed	TRENTUNO	ADULT	<16	<1000	>250m	> 20
3	0	AV	CATTLE	Villanova del Battista		Born in the farm	Stallfed	TRENTUNO	ADULT	<16	<1000	>250m	> 20
3	0	AV	CATTLE	Villanova del Battista		Born in the farm	Stallfed	TRENTUNO	ADULT	<16	<1000	>250m	> 20
5	1	AV	CATTLE	Villanova del Battista		Born in the farm	Stallfed	TRENTUNO	ADULT	<16	<1000	>250m	> 20
2	0	AV	CATTLE	Villanova del Battista		Born in the farm	Stallfed	TRENTUNO	YOUNG	<16	<1000	>250m	> 20
2	1	AV	CATTLE	Villanova del Battista		Born in the farm	Stallfed	TRENTUNO	YOUNG	<16	<1000	>250m	> 20
4	0	AV	CATTLE	Villanova del Battista		Born in the farm	Stallfed	TRENTUNO	ADULT	<16	<1000	>250m	> 20
2	0	AV	CATTLE	Villanova del Battista		Born in the farm	Stallfed	TRENTUNO	YOUNG	<16	<1000	>250m	> 20
2	1	AV	CATTLE	Villanova del Battista		Born in the farm	Stallfed	TRENTUNO	YOUNG	<16	<1000	>250m	> 20
2	0	AV	CATTLE	Villanova del Battista		Born in the farm	Stallfed	TRENTUNO	YOUNG	<16	<1000	>250m	> 20
3	0	AV	CATTLE	Villanova del Battista		Born in the farm	Stallfed	TRENTUNO	ADULT	<16	<1000	>250m	> 20
3	0	AV	CATTLE	Villanova del Battista		Born in the farm	Stallfed	TRENTUNO	ADULT	<16	<1000	>250m	> 20
3	0	AV	CATTLE	Villanova del Battista		Born in the farm	Stallfed	TRENTUNO	ADULT	<16	<1000	>250m	> 20
4	0	AV	CATTLE	Villanova del Battista		Born in the farm	Stallfed	TRENTUNO	ADULT	<16	<1000	>250m	> 20
4	1	AV	CATTLE	Villanova del Battista		Born in the farm	Stallfed	TRENTUNO	ADULT	<16	<1000	>250m	> 20
4	1	AV	CATTLE	Villanova del Battista		Born in the farm	Stallfed	TRENTUNO	ADULT	<16	<1000	>250m	> 20
5	0	AV	CATTLE	Villanova del Battista		Born in the farm	Stallfed	TRENTUNO	ADULT	<16	<1000	>250m	> 20
3	0	AV	CATTLE	Villanova del Battista		Born in the farm	Stallfed	TRENTUNO	ADULT	<16	<1000	>250m	> 20
5	0	AV	CATTLE	Villanova del Battista		Purchased	Partly grazed	TRENTUNO	ADULT	<16	<1000	>250m	> 20
2	0	AV	CATTLE	Villanova del Battista		Purchased	Partly grazed	TRENTUNO	YOUNG	<16	<1000	>250m	> 20
3	0	AV	CATTLE	Zungoli		Purchased	Partly grazed	TRENTADUE	ADULT	<16	<1000	>250m	> 20
5	1	AV	CATTLE	Zungoli		Purchased	Partly grazed	TRENTADUE	ADULT	<16	<1000	>250m	> 20
4	1	AV	CATTLE	Zungoli		Purchased	Partly grazed	TRENTADUE	ADULT	<16	<1000	>250m	> 20
3	0	AV	CATTLE	Zungoli		Purchased	Partly grazed	TRENTADUE	ADULT	<16	<1000	>250m	> 20
6	0	AV	CATTLE	Zungoli		Purchased	Partly grazed	TRENTADUE	ADULT	<16	<1000	>250m	> 20
3	0	AV	CATTLE	Zungoli		Purchased	Partly grazed	TRENTADUE	ADULT	<16	<1000	>250m	> 20
3	0	AV	CATTLE	Zungoli		Purchased	Partly grazed	TRENTADUE	ADULT	<16	<1000	>250m	> 20
2	1	AV	CATTLE	Zungoli		Purchased	Partly grazed	TRENTADUE	YOUNG	<16	<1000	>250m	> 20
2	0	AV	CATTLE	Zungoli		Purchased	Partly grazed	TRENTADUE	YOUNG	<16	<1000	>250m	> 20
2	1	AV	CATTLE	Zungoli		Purchased	Partly grazed	TRENTADUE	YOUNG	<16	<1000	>250m	> 20
2	0	AV	CATTLE	Zungoli		Purchased	Partly grazed	TRENTADUE	YOUNG	<16	<1000	>250m	> 20
4	1	AV	CATTLE	Zungoli		Purchased	Partly grazed	TRENTADUE	ADULT	<16	<1000	>250m	> 20
5	0	AV	CATTLE	Zungoli		Purchased	Partly grazed	TRENTADUE	ADULT	<16	<1000	>250m	> 20
2	0	AV	CATTLE	Zungoli		Purchased	Partly grazed	TRENTADUE	YOUNG	<16	<1000	>250m	> 20
2	1	AV	CATTLE	Zungoli		Purchased	Partly grazed	TRENTADUE	YOUNG	<16	<1000	>250m	> 20
2	1	AV	CATTLE	Zungoli		Purchased	Partly grazed	TRENTADUE	YOUNG	<16	<1000	>250m	> 20
4	1	AV	CATTLE	Zungoli		Purchased	Partly grazed	TRENTADUE	ADULT	<16	<1000	>250m	> 20
2	0	AV	CATTLE	Zungoli		Purchased	Partly grazed	TRENTADUE	YOUNG	<16	<1000	>250m	> 20
6	0	AV	CATTLE	Zungoli		Purchased	Stallfed	TRENTADUE	ADULT	<16	<1000	>250m	> 20
4	0	AV	CATTLE	Zungoli		Purchased	Stallfed	TRENTADUE	ADULT	<16	<1000	>250m	> 20
4	1	AV	CATTLE	Ariano Irpino		Purchased	Stallfed	TRENTATRE	ADULT	<16	<1000	>250m	> 20
4	0	AV	CATTLE	Ariano Irpino		Purchased	Stallfed	TRENTATRE	ADULT	<16	<1000	>250m	> 20
3	1	AV	CATTLE	Ariano Irpino		Purchased	Stallfed	TRENTATRE	ADULT	<16	<1000	>250m	> 20
3	1	AV	CATTLE	Ariano Irpino		Purchased	Stallfed	TRENTATRE	ADULT	<16	<1000	>250m	> 20
3	0	AV	CATTLE	Ariano Irpino		Purchased	Stallfed	TRENTATRE	ADULT	<16	<1000	>250m	> 20
3	0	AV	CATTLE	Ariano Irpino		Purchased	Stallfed	TRENTATRE	ADULT	<16	<1000	>250m	> 20
1	0	AV	CATTLE	Ariano Irpino		Purchased	Stallfed	TRENTATRE	YOUNG	<16	<1000	>250m	> 20
1	0	AV	CATTLE	Ariano Irpino		Purchased	Stallfed	TRENTATRE	YOUNG	<16	<1000	>250m	> 20
4	0	AV	CATTLE	Ariano Irpino		Purchased	Stallfed	TRENTATRE	ADULT	<16	<1000	>250m	> 20
3	0	AV	CATTLE	Ariano Irpino		Purchased	Stallfed	TRENTATRE	ADULT	<16	<1000	>250m	> 20
6	1	AV	CATTLE	Ariano Irpino		Purchased	Stallfed	TRENTATRE	ADULT	<16	<1000	>250m	> 20
4	0	AV	CATTLE	Ariano Irpino		Purchased	Stallfed	TRENTATRE	ADULT	<16	<1000	>250m	> 20
2	1	AV	CATTLE	Ariano Irpino		Purchased	Stallfed	TRENTATRE	YOUNG	<16	<1000	>250m	> 20
4	0	AV	CATTLE	Ariano Irpino		Purchased	Stallfed	TRENTATRE	ADULT	<16	<1000	>250m	> 20
3	0	AV	CATTLE	Ariano Irpino		Purchased	Stallfed	TRENTATRE	ADULT	<16	<1000	>250m	> 20
2	0	BN	CATTLE	San Salvatore Telesino		Purchased	Stallfed	TRENTAQUATTRO	YOUNG	>16	>1000	<250m	> 20
2	1	BN	CATTLE	San Salvatore Telesino		Purchased	Stallfed	TRENTAQUATTRO	YOUNG	>16	>1000	<250m	> 20
2	0	BN	CATTLE	San Salvatore Telesino		Purchased	Stallfed	TRENTAQUATTRO	YOUNG	>16	>1000	<250m	> 20
3	0	BN	CATTLE	San Salvatore Telesino		Purchased	Stallfed	TRENTAQUATTRO	ADULT	>16	>1000	<250m	> 20
4	0	BN	CATTLE	San Salvatore Telesino		Purchased	Stallfed	TRENTAQUATTRO	ADULT	>16	>1000	<250m	> 20
2	0	BN	CATTLE	San Salvatore Telesino		Purchased	Stallfed	TRENTAQUATTRO	YOUNG	>16	>1000	<250m	> 20
2	0	BN	CATTLE	San Salvatore Telesino		Purchased	Stallfed	TRENTAQUATTRO	YOUNG	>16	>1000	<250m	> 20
2	0	BN	CATTLE	San Salvatore Telesino		Purchased	Stallfed	TRENTAQUATTRO	YOUNG	>16	>1000	<250m	> 20
2	1	BN	CATTLE	San Salvatore Telesino		Purchased	Stallfed	TRENTAQUATTRO	YOUNG	>16	>1000	<250m	> 20
2	0	BN	CATTLE	San Salvatore Telesino		Purchased	Stallfed	TRENTAQUATTRO	YOUNG	>16	>1000	<250m	> 20
6	1	BN	CATTLE	San Salvatore Telesino		Purchased	Stallfed	TRENTAQUATTRO	ADULT	>16	>1000	<250m	> 20
3	1	BN	CATTLE	San Salvatore Telesino		Purchased	Stallfed	TRENTAQUATTRO	ADULT	>16	>1000	<250m	> 20
3	0	BN	CATTLE	San Salvatore Telesino		Purchased	Stallfed	TRENTAQUATTRO	ADULT	>16	>1000	<250m	> 20
2	1	BN	CATTLE	San Salvatore Telesino		Purchased	Stallfed	TRENTAQUATTRO	YOUNG	>16	>1000	<250m	> 20
2	1	BN	CATTLE	San Salvatore Telesino		Purchased	Stallfed	TRENTAQUATTRO	YOUNG	>16	>1000	<250m	> 20
2	1	BN	CATTLE	San Salvatore Telesino		Purchased	Stallfed	TRENTAQUATTRO	YOUNG	>16	>1000	<250m	> 20
3	1	BN	CATTLE	San Salvatore Telesino		Purchased	Stallfed	TRENTAQUATTRO	ADULT	>16	>1000	<250m	> 20
3	1	BN	CATTLE	San Salvatore Telesino		Purchased	Stallfed	TRENTAQUATTRO	ADULT	>16	>1000	<250m	> 20
2	0	BN	CATTLE	San Salvatore Telesino		Purchased	Stallfed	TRENTAQUATTRO	YOUNG	>16	>1000	<250m	> 20
2	1	BN	CATTLE	San Salvatore Telesino		Purchased	Stallfed	TRENTAQUATTRO	YOUNG	>16	>1000	<250m	> 20
1	0	BN	CATTLE	Puglianello		Born in the farm	Stallfed	TRENTACINQUE	YOUNG	>16	>1000	<250m	> 20
1	0	BN	CATTLE	Puglianello		Born in the farm	Stallfed	TRENTACINQUE	YOUNG	>16	>1000	<250m	> 20
1	0	BN	CATTLE	Puglianello		Born in the farm	Stallfed	TRENTACINQUE	YOUNG	>16	>1000	<250m	> 20
2	0	BN	CATTLE	Puglianello		Born in the farm	Stallfed	TRENTACINQUE	YOUNG	>16	>1000	<250m	> 20
5	0	BN	CATTLE	Puglianello		Born in the farm	Stallfed	TRENTACINQUE	ADULT	>16	>1000	<250m	> 20
2	0	BN	CATTLE	Puglianello		Born in the farm	Stallfed	TRENTACINQUE	YOUNG	>16	>1000	<250m	> 20
3	0	BN	CATTLE	Puglianello		Born in the farm	Stallfed	TRENTACINQUE	ADULT	>16	>1000	<250m	> 20
2	0	BN	CATTLE	Puglianello		Born in the farm	Stallfed	TRENTACINQUE	YOUNG	>16	>1000	<250m	> 20
3	0	BN	CATTLE	Puglianello		Born in the farm	Stallfed	TRENTACINQUE	ADULT	>16	>1000	<250m	> 20
2	1	BN	CATTLE	Puglianello		Born in the farm	Stallfed	TRENTACINQUE	YOUNG	>16	>1000	<250m	> 20
5	1	BN	CATTLE	Puglianello		Born in the farm	Stallfed	TRENTACINQUE	ADULT	>16	>1000	<250m	> 20
3	0	BN	CATTLE	Puglianello		Born in the farm	Stallfed	TRENTACINQUE	ADULT	>16	>1000	<250m	> 20
3	0	BN	CATTLE	Puglianello		Born in the farm	Stallfed	TRENTACINQUE	ADULT	>16	>1000	<250m	> 20
3	0	BN	CATTLE	Puglianello		Born in the farm	Stallfed	TRENTACINQUE	ADULT	>16	>1000	<250m	> 20
3	0	BN	CATTLE	Puglianello		Born in the farm	Stallfed	TRENTACINQUE	ADULT	>16	>1000	<250m	> 20
3	1	BN	CATTLE	Puglianello		Born in the farm	Stallfed	TRENTACINQUE	ADULT	>16	>1000	<250m	> 20
5	0	BN	CATTLE	Puglianello		Born in the farm	Stallfed	TRENTACINQUE	ADULT	>16	>1000	<250m	> 20
3	1	BN	CATTLE	Puglianello		Born in the farm	Stallfed	TRENTACINQUE	ADULT	>16	>1000	<250m	> 20
3	0	BN	CATTLE	Puglianello		Born in the farm	Stallfed	TRENTACINQUE	ADULT	>16	>1000	<250m	> 20
3	0	BN	CATTLE	Puglianello		Born in the farm	Stallfed	TRENTACINQUE	ADULT	>16	>1000	<250m	> 20
1	0	BN	CATTLE	Faicchio		Born in the farm	Stallfed	TRENTASEI	YOUNG	<16	>1000	<250m	> 20
1	1	BN	CATTLE	Faicchio		Born in the farm	Stallfed	TRENTASEI	YOUNG	<16	>1000	<250m	> 20
1	1	BN	CATTLE	Faicchio		Born in the farm	Stallfed	TRENTASEI	YOUNG	<16	>1000	<250m	> 20
1	1	BN	CATTLE	Faicchio		Born in the farm	Stallfed	TRENTASEI	YOUNG	<16	>1000	<250m	> 20
1	1	BN	CATTLE	Faicchio		Born in the farm	Stallfed	TRENTASEI	YOUNG	<16	>1000	<250m	> 20
1	1	BN	CATTLE	Faicchio		Born in the farm	Stallfed	TRENTASEI	YOUNG	<16	>1000	<250m	> 20
1	1	BN	CATTLE	Faicchio		Born in the farm	Stallfed	TRENTASEI	YOUNG	<16	>1000	<250m	> 20
1	1	BN	CATTLE	Faicchio		Born in the farm	Stallfed	TRENTASEI	YOUNG	<16	>1000	<250m	> 20
1	1	BN	CATTLE	Faicchio		Born in the farm	Stallfed	TRENTASEI	YOUNG	<16	>1000	<250m	> 20
3	1	BN	CATTLE	Faicchio		Born in the farm	Stallfed	TRENTASEI	ADULT	<16	>1000	<250m	> 20
2	1	BN	CATTLE	Faicchio		Born in the farm	Stallfed	TRENTASEI	YOUNG	<16	>1000	<250m	> 20
3	0	BN	CATTLE	Faicchio		Born in the farm	Stallfed	TRENTASEI	ADULT	<16	>1000	<250m	> 20
4	0	BN	CATTLE	Faicchio		Born in the farm	Stallfed	TRENTASEI	ADULT	<16	>1000	<250m	> 20
5	0	BN	CATTLE	Faicchio		Born in the farm	Stallfed	TRENTASEI	ADULT	<16	>1000	<250m	> 20
2	1	BN	CATTLE	Faicchio		Born in the farm	Stallfed	TRENTASEI	YOUNG	<16	>1000	<250m	> 20
2	0	BN	CATTLE	Faicchio		Born in the farm	Stallfed	TRENTASEI	YOUNG	<16	>1000	<250m	> 20
2	1	BN	CATTLE	Faicchio		Born in the farm	Stallfed	TRENTASEI	YOUNG	<16	>1000	<250m	> 20
2	0	BN	CATTLE	Faicchio		Born in the farm	Stallfed	TRENTASEI	YOUNG	<16	>1000	<250m	> 20
2	0	BN	CATTLE	Faicchio		Born in the farm	Stallfed	TRENTASEI	YOUNG	<16	>1000	<250m	> 20
1	0	BN	CATTLE	Faicchio		Purchased	Stallfed	TRENTASEI	YOUNG	<16	>1000	<250m	> 20
1	1	BN	CATTLE	Puglianello		Purchased	Stallfed	TRENTASETTE	YOUNG	>16	>1000	<250m	> 20
1	0	BN	CATTLE	Puglianello		Purchased	Stallfed	TRENTASETTE	YOUNG	>16	>1000	<250m	> 20
1	1	BN	CATTLE	Puglianello		Purchased	Stallfed	TRENTASETTE	YOUNG	>16	>1000	<250m	> 20
1	0	BN	CATTLE	Puglianello		Purchased	Stallfed	TRENTASETTE	YOUNG	>16	>1000	<250m	> 20
1	1	BN	CATTLE	Puglianello		Purchased	Stallfed	TRENTASETTE	YOUNG	>16	>1000	<250m	> 20
1	0	BN	CATTLE	Puglianello		Purchased	Stallfed	TRENTASETTE	YOUNG	>16	>1000	<250m	> 20
1	1	BN	CATTLE	Puglianello		Purchased	Stallfed	TRENTASETTE	YOUNG	>16	>1000	<250m	> 20
1	0	BN	CATTLE	Puglianello		Purchased	Stallfed	TRENTASETTE	YOUNG	>16	>1000	<250m	> 20
1	0	BN	CATTLE	Puglianello		Purchased	Stallfed	TRENTASETTE	YOUNG	>16	>1000	<250m	> 20
1	0	BN	CATTLE	Puglianello		Purchased	Stallfed	TRENTASETTE	YOUNG	>16	>1000	<250m	> 20
5	0	BN	CATTLE	Puglianello		Purchased	Stallfed	TRENTASETTE	ADULT	>16	>1000	<250m	> 20
6	0	BN	CATTLE	Puglianello		Purchased	Stallfed	TRENTASETTE	ADULT	>16	>1000	<250m	> 20
3	0	BN	CATTLE	Puglianello		Purchased	Stallfed	TRENTASETTE	ADULT	>16	>1000	<250m	> 20
3	0	BN	CATTLE	Puglianello		Purchased	Stallfed	TRENTASETTE	ADULT	>16	>1000	<250m	> 20
3	1	BN	CATTLE	Puglianello		Purchased	Stallfed	TRENTASETTE	ADULT	>16	>1000	<250m	> 20
3	1	BN	CATTLE	Puglianello		Purchased	Stallfed	TRENTASETTE	ADULT	>16	>1000	<250m	> 20
2	0	BN	CATTLE	Puglianello		Purchased	Stallfed	TRENTASETTE	YOUNG	>16	>1000	<250m	> 20
2	1	BN	CATTLE	Solopaca		Purchased	Stallfed	TRENTOTTO	YOUNG	>16	>1000	<250m	> 20
2	1	BN	CATTLE	Solopaca		Purchased	Stallfed	TRENTOTTO	YOUNG	>16	>1000	<250m	> 20
4	1	BN	CATTLE	Solopaca		Purchased	Stallfed	TRENTOTTO	ADULT	>16	>1000	<250m	> 20
3	1	BN	CATTLE	Solopaca		Purchased	Stallfed	TRENTOTTO	ADULT	>16	>1000	<250m	> 20
2	1	BN	CATTLE	Solopaca		Purchased	Stallfed	TRENTOTTO	YOUNG	>16	>1000	<250m	> 20
2	1	BN	CATTLE	Solopaca		Purchased	Stallfed	TRENTOTTO	YOUNG	>16	>1000	<250m	> 20
3	1	BN	CATTLE	Solopaca		Purchased	Stallfed	TRENTOTTO	ADULT	>16	>1000	<250m	> 20
4	1	BN	CATTLE	Solopaca		Purchased	Stallfed	TRENTOTTO	ADULT	>16	>1000	<250m	> 20
5	1	BN	CATTLE	Solopaca		Purchased	Stallfed	TRENTOTTO	ADULT	>16	>1000	<250m	> 20
2	1	BN	CATTLE	Solopaca		Purchased	Stallfed	TRENTOTTO	YOUNG	>16	>1000	<250m	> 20
2	1	BN	CATTLE	Solopaca		Purchased	Stallfed	TRENTOTTO	YOUNG	>16	>1000	<250m	> 20
2	0	BN	CATTLE	Solopaca		Purchased	Stallfed	TRENTOTTO	YOUNG	>16	>1000	<250m	> 20
2	1	BN	CATTLE	Solopaca		Purchased	Stallfed	TRENTOTTO	YOUNG	>16	>1000	<250m	> 20
5	0	BN	CATTLE	Solopaca		Purchased	Stallfed	TRENTOTTO	ADULT	>16	>1000	<250m	> 20
3	1	BN	CATTLE	Solopaca		Purchased	Stallfed	TRENTOTTO	ADULT	>16	>1000	<250m	> 20
3	0	BN	CATTLE	Solopaca		Purchased	Stallfed	TRENTOTTO	ADULT	>16	>1000	<250m	> 20
6	0	BN	CATTLE	Solopaca		Purchased	Stallfed	TRENTOTTO	ADULT	>16	>1000	<250m	> 20
4	0	BN	CATTLE	Solopaca		Purchased	Stallfed	TRENTOTTO	ADULT	>16	>1000	<250m	> 20
6	1	BN	CATTLE	Solopaca		Purchased	Stallfed	TRENTOTTO	ADULT	>16	>1000	<250m	> 20
1	1	BN	CATTLE	Solopaca		Purchased	Stallfed	TRENTOTTO	YOUNG	>16	>1000	<250m	> 20
2	1	BN	CATTLE	Solopaca		Purchased	Stallfed	TRENTOTTO	YOUNG	>16	>1000	<250m	> 20
2	0	BN	CATTLE	Solopaca		Purchased	Stallfed	TRENTOTTO	YOUNG	>16	>1000	<250m	> 20
4	0	SA	CATTLE	Serre		Purchased	Stallfed	TRENTANOVE	ADULT	<16	>1000	<250m	> 20
4	0	SA	CATTLE	Serre		Purchased	Stallfed	TRENTANOVE	ADULT	<16	>1000	<250m	> 20
5	1	SA	CATTLE	Serre		Purchased	Stallfed	TRENTANOVE	ADULT	<16	>1000	<250m	> 20
2	0	SA	CATTLE	Serre		Purchased	Stallfed	TRENTANOVE	YOUNG	<16	>1000	<250m	> 20
2	0	SA	CATTLE	Serre		Purchased	Stallfed	TRENTANOVE	YOUNG	<16	>1000	<250m	> 20
2	0	SA	CATTLE	Serre		Purchased	Stallfed	TRENTANOVE	YOUNG	<16	>1000	<250m	> 20
5	0	SA	CATTLE	Serre		Purchased	Stallfed	TRENTANOVE	ADULT	<16	>1000	<250m	> 20
3	0	SA	CATTLE	Serre		Purchased	Stallfed	TRENTANOVE	ADULT	<16	>1000	<250m	> 20
5	0	SA	CATTLE	Serre		Purchased	Stallfed	TRENTANOVE	ADULT	<16	>1000	<250m	> 20
5	0	SA	CATTLE	Serre		Purchased	Stallfed	TRENTANOVE	ADULT	<16	>1000	<250m	> 20
5	0	SA	CATTLE	Serre		Purchased	Stallfed	TRENTANOVE	ADULT	<16	>1000	<250m	> 20
5	0	SA	CATTLE	Serre		Purchased	Stallfed	TRENTANOVE	ADULT	<16	>1000	<250m	> 20
3	0	SA	CATTLE	Serre		Purchased	Stallfed	TRENTANOVE	ADULT	<16	>1000	<250m	> 20
3	0	SA	CATTLE	Serre		Purchased	Stallfed	TRENTANOVE	ADULT	<16	>1000	<250m	> 20
4	0	SA	CATTLE	Serre		Purchased	Stallfed	TRENTANOVE	ADULT	<16	>1000	<250m	> 20
4	1	SA	CATTLE	Serre		Purchased	Stallfed	TRENTANOVE	ADULT	<16	>1000	<250m	> 20
4	0	SA	CATTLE	Serre		Purchased	Stallfed	TRENTANOVE	ADULT	<16	>1000	<250m	> 20
4	0	SA	CATTLE	Serre		Purchased	Stallfed	TRENTANOVE	ADULT	<16	>1000	<250m	> 20
4	0	SA	CATTLE	Serre		Purchased	Stallfed	TRENTANOVE	ADULT	<16	>1000	<250m	> 20
5	1	SA	CATTLE	Serre		Purchased	Stallfed	TRENTANOVE	ADULT	<16	>1000	<250m	> 20
2	0	SA	CATTLE	Altavilla Silentina		Purchased	Stallfed	QUARANTA	YOUNG	>16	<1000	>250m	< 20
2	0	SA	CATTLE	Altavilla Silentina		Purchased	Stallfed	QUARANTA	YOUNG	>16	<1000	>250m	< 20
3	0	SA	CATTLE	Altavilla Silentina		Purchased	Stallfed	QUARANTA	ADULT	>16	<1000	>250m	< 20
3	0	SA	CATTLE	Altavilla Silentina		Purchased	Stallfed	QUARANTA	ADULT	>16	<1000	>250m	< 20
4	0	SA	CATTLE	Altavilla Silentina		Purchased	Stallfed	QUARANTA	ADULT	>16	<1000	>250m	< 20
4	0	SA	CATTLE	Altavilla Silentina		Purchased	Stallfed	QUARANTA	ADULT	>16	<1000	>250m	< 20
4	0	SA	CATTLE	Altavilla Silentina		Purchased	Stallfed	QUARANTA	ADULT	>16	<1000	>250m	< 20
4	0	SA	CATTLE	Altavilla Silentina		Purchased	Stallfed	QUARANTA	ADULT	>16	<1000	>250m	< 20
5	0	SA	CATTLE	Altavilla Silentina		Purchased	Stallfed	QUARANTA	ADULT	>16	<1000	>250m	< 20
5	1	SA	CATTLE	Altavilla Silentina		Purchased	Stallfed	QUARANTA	ADULT	>16	<1000	>250m	< 20
3	0	SA	CATTLE	Altavilla Silentina		Purchased	Stallfed	QUARANTA	ADULT	>16	<1000	>250m	< 20
3	0	SA	CATTLE	Altavilla Silentina		Purchased	Stallfed	QUARANTA	ADULT	>16	<1000	>250m	< 20
3	0	SA	CATTLE	Altavilla Silentina		Purchased	Stallfed	QUARANTA	ADULT	>16	<1000	>250m	< 20
3	0	SA	CATTLE	Altavilla Silentina		Purchased	Stallfed	QUARANTA	ADULT	>16	<1000	>250m	< 20
3	1	SA	CATTLE	Altavilla Silentina		Purchased	Stallfed	QUARANTA	ADULT	>16	<1000	>250m	< 20
4	0	SA	CATTLE	Altavilla Silentina		Purchased	Stallfed	QUARANTA	ADULT	>16	<1000	>250m	< 20
2	0	SA	CATTLE	Altavilla Silentina		Purchased	Stallfed	QUARANTA	YOUNG	>16	<1000	>250m	< 20
2	1	SA	CATTLE	Altavilla Silentina		Purchased	Stallfed	QUARANTA	YOUNG	>16	<1000	>250m	< 20
2	1	SA	CATTLE	Altavilla Silentina		Purchased	Stallfed	QUARANTA	YOUNG	>16	<1000	>250m	< 20
4	1	SA	CATTLE	Altavilla Silentina		Purchased	Stallfed	QUARANTA	ADULT	>16	<1000	>250m	< 20
1	0	SA	CATTLE	Padula		Purchased	Stallfed	QUARANTUNO	YOUNG	<16	>1000	>250m	> 20
1	0	SA	CATTLE	Padula		Purchased	Stallfed	QUARANTUNO	YOUNG	<16	>1000	>250m	> 20
1	1	SA	CATTLE	Padula		Purchased	Stallfed	QUARANTUNO	YOUNG	<16	>1000	>250m	> 20
1	0	SA	CATTLE	Padula		Purchased	Stallfed	QUARANTUNO	YOUNG	<16	>1000	>250m	> 20
1	0	SA	CATTLE	Padula		Purchased	Stallfed	QUARANTUNO	YOUNG	<16	>1000	>250m	> 20
1	0	SA	CATTLE	Padula		Purchased	Stallfed	QUARANTUNO	YOUNG	<16	>1000	>250m	> 20
1	1	SA	CATTLE	Padula		Purchased	Stallfed	QUARANTUNO	YOUNG	<16	>1000	>250m	> 20
1	1	SA	CATTLE	Padula		Purchased	Stallfed	QUARANTUNO	YOUNG	<16	>1000	>250m	> 20
5	1	SA	CATTLE	Padula		Purchased	Stallfed	QUARANTUNO	ADULT	<16	>1000	>250m	> 20
5	1	SA	CATTLE	Padula		Purchased	Stallfed	QUARANTUNO	ADULT	<16	>1000	>250m	> 20
5	1	SA	CATTLE	Padula		Purchased	Stallfed	QUARANTUNO	ADULT	<16	>1000	>250m	> 20
3	1	SA	CATTLE	Padula		Purchased	Stallfed	QUARANTUNO	ADULT	<16	>1000	>250m	> 20
3	0	SA	CATTLE	Padula		Purchased	Stallfed	QUARANTUNO	ADULT	<16	>1000	>250m	> 20
3	0	SA	CATTLE	Padula		Purchased	Stallfed	QUARANTUNO	ADULT	<16	>1000	>250m	> 20
2	1	SA	CATTLE	Padula		Purchased	Stallfed	QUARANTUNO	YOUNG	<16	>1000	>250m	> 20
6	0	SA	CATTLE	Padula		Purchased	Stallfed	QUARANTUNO	ADULT	<16	>1000	>250m	> 20
2	1	SA	CATTLE	Padula		Purchased	Stallfed	QUARANTUNO	YOUNG	<16	>1000	>250m	> 20
6	1	SA	CATTLE	Padula		Purchased	Stallfed	QUARANTUNO	ADULT	<16	>1000	>250m	> 20
2	0	SA	CATTLE	Monte San Giacomo		Purchased	Partly grazed	QUARANTADUE	YOUNG	<16	>1000	>250m	> 20
2	0	SA	CATTLE	Monte San Giacomo		Purchased	Partly grazed	QUARANTADUE	YOUNG	<16	>1000	>250m	> 20
2	0	SA	CATTLE	Monte San Giacomo		Purchased	Partly grazed	QUARANTADUE	YOUNG	<16	>1000	>250m	> 20
2	0	SA	CATTLE	Monte San Giacomo		Purchased	Partly grazed	QUARANTADUE	YOUNG	<16	>1000	>250m	> 20
2	0	SA	CATTLE	Monte San Giacomo		Purchased	Partly grazed	QUARANTADUE	YOUNG	<16	>1000	>250m	> 20
2	0	SA	CATTLE	Monte San Giacomo		Purchased	Partly grazed	QUARANTADUE	YOUNG	<16	>1000	>250m	> 20
3	0	SA	CATTLE	Monte San Giacomo		Purchased	Partly grazed	QUARANTADUE	ADULT	<16	>1000	>250m	> 20
5	0	SA	CATTLE	Monte San Giacomo		Purchased	Partly grazed	QUARANTADUE	ADULT	<16	>1000	>250m	> 20
2	0	SA	CATTLE	Monte San Giacomo		Purchased	Partly grazed	QUARANTADUE	YOUNG	<16	>1000	>250m	> 20
3	0	SA	CATTLE	Monte San Giacomo		Purchased	Partly grazed	QUARANTADUE	ADULT	<16	>1000	>250m	> 20
3	0	SA	CATTLE	Monte San Giacomo		Purchased	Partly grazed	QUARANTADUE	ADULT	<16	>1000	>250m	> 20
3	0	SA	CATTLE	Monte San Giacomo		Purchased	Partly grazed	QUARANTADUE	ADULT	<16	>1000	>250m	> 20
2	0	SA	CATTLE	Monte San Giacomo		Purchased	Partly grazed	QUARANTADUE	YOUNG	<16	>1000	>250m	> 20
5	0	SA	CATTLE	Monte San Giacomo		Purchased	Partly grazed	QUARANTADUE	ADULT	<16	>1000	>250m	> 20
4	0	SA	CATTLE	Monte San Giacomo		Purchased	Partly grazed	QUARANTADUE	ADULT	<16	>1000	>250m	> 20
3	1	SA	CATTLE	Monte San Giacomo		Purchased	Partly grazed	QUARANTADUE	ADULT	<16	>1000	>250m	> 20
6	0	SA	CATTLE	Monte San Giacomo		Purchased	Partly grazed	QUARANTADUE	ADULT	<16	>1000	>250m	> 20
5	1	SA	CATTLE	Monte San Giacomo		Purchased	Partly grazed	QUARANTADUE	ADULT	<16	>1000	>250m	> 20
1	0	SA	CATTLE	Monte San Giacomo		Purchased	Partly grazed	QUARANTADUE	YOUNG	<16	>1000	>250m	> 20
1	0	SA	CATTLE	Monte San Giacomo		Purchased	Partly grazed	QUARANTADUE	YOUNG	<16	>1000	>250m	> 20
3	0	SA	CATTLE	Montesano sulla Marcellana		Born in the farm	Partly grazed	QUARANTATRE	ADULT	<16	>1000	>250m	> 20
3	1	SA	CATTLE	Montesano sulla Marcellana		Born in the farm	Partly grazed	QUARANTATRE	ADULT	<16	>1000	>250m	> 20
3	0	SA	CATTLE	Montesano sulla Marcellana		Born in the farm	Partly grazed	QUARANTATRE	YOUNG	<16	>1000	>250m	> 20
2	0	SA	CATTLE	Montesano sulla Marcellana		Born in the farm	Partly grazed	QUARANTATRE	YOUNG	<16	>1000	>250m	> 20
2	0	SA	CATTLE	Montesano sulla Marcellana		Born in the farm	Partly grazed	QUARANTATRE	YOUNG	<16	>1000	>250m	> 20
2	0	SA	CATTLE	Montesano sulla Marcellana		Born in the farm	Partly grazed	QUARANTATRE	YOUNG	<16	>1000	>250m	> 20
2	1	SA	CATTLE	Montesano sulla Marcellana		Born in the farm	Partly grazed	QUARANTATRE	YOUNG	<16	>1000	>250m	> 20
2	0	SA	CATTLE	Montesano sulla Marcellana		Born in the farm	Partly grazed	QUARANTATRE	YOUNG	<16	>1000	>250m	> 20
2	0	SA	CATTLE	Montesano sulla Marcellana		Born in the farm	Partly grazed	QUARANTATRE	YOUNG	<16	>1000	>250m	> 20
4	0	SA	CATTLE	Montesano sulla Marcellana		Born in the farm	Partly grazed	QUARANTATRE	ADULT	<16	>1000	>250m	> 20
4	0	SA	CATTLE	Montesano sulla Marcellana		Born in the farm	Partly grazed	QUARANTATRE	ADULT	<16	>1000	>250m	> 20
5	0	SA	CATTLE	Montesano sulla Marcellana		Born in the farm	Partly grazed	QUARANTATRE	ADULT	<16	>1000	>250m	> 20
6	0	SA	CATTLE	Montesano sulla Marcellana		Born in the farm	Partly grazed	QUARANTATRE	ADULT	<16	>1000	>250m	> 20
5	1	SA	CATTLE	Montesano sulla Marcellana		Born in the farm	Partly grazed	QUARANTATRE	ADULT	<16	>1000	>250m	> 20
6	1	SA	CATTLE	Montesano sulla Marcellana		Born in the farm	Partly grazed	QUARANTATRE	ADULT	<16	>1000	>250m	> 20
7	0	SA	CATTLE	Montesano sulla Marcellana		Born in the farm	Partly grazed	QUARANTATRE	ADULT	<16	>1000	>250m	> 20
7	1	SA	CATTLE	Montesano sulla Marcellana		Born in the farm	Partly grazed	QUARANTATRE	ADULT	<16	>1000	>250m	> 20
4	0	SA	CATTLE	Montesano sulla Marcellana		Born in the farm	Partly grazed	QUARANTATRE	ADULT	<16	>1000	>250m	> 20
4	0	SA	CATTLE	Montesano sulla Marcellana		Born in the farm	Partly grazed	QUARANTATRE	ADULT	<16	>1000	>250m	> 20
2	1	SA	CATTLE	Montesano sulla Marcellana		Born in the farm	Partly grazed	QUARANTATRE	YOUNG	<16	>1000	>250m	> 20
4	0		CATTLE	Caiazzo		Born in the farm	Stallfed	QUARANTAQUATTRO	ADULT	>16	<1000	<250m	> 20
2	0		CATTLE	Caiazzo		Born in the farm	Stallfed	QUARANTAQUATTRO	YOUNG	>16	<1000	<250m	> 20
2	1		CATTLE	Caiazzo		Born in the farm	Stallfed	QUARANTAQUATTRO	YOUNG	>16	<1000	<250m	> 20
2	1		CATTLE	Caiazzo		Born in the farm	Stallfed	QUARANTAQUATTRO	YOUNG	>16	<1000	<250m	> 20
2	0		CATTLE	Caiazzo		Born in the farm	Stallfed	QUARANTAQUATTRO	YOUNG	>16	<1000	<250m	> 20
5	0		CATTLE	Caiazzo		Born in the farm	Stallfed	QUARANTAQUATTRO	ADULT	>16	<1000	<250m	> 20
3	0		CATTLE	Caiazzo		Born in the farm	Stallfed	QUARANTAQUATTRO	ADULT	>16	<1000	<250m	> 20
3	1		CATTLE	Caiazzo		Born in the farm	Stallfed	QUARANTAQUATTRO	ADULT	>16	<1000	<250m	> 20
3	1		CATTLE	Caiazzo		Born in the farm	Stallfed	QUARANTAQUATTRO	ADULT	>16	<1000	<250m	> 20
3	0		CATTLE	Caiazzo		Born in the farm	Stallfed	QUARANTAQUATTRO	ADULT	>16	<1000	<250m	> 20
5	0		CATTLE	Caiazzo		Born in the farm	Stallfed	QUARANTAQUATTRO	ADULT	>16	<1000	<250m	> 20
2	0		CATTLE	Caiazzo		Born in the farm	Stallfed	QUARANTAQUATTRO	YOUNG	>16	<1000	<250m	> 20
2	0		CATTLE	Caiazzo		Born in the farm	Stallfed	QUARANTAQUATTRO	YOUNG	>16	<1000	<250m	> 20
6	0		CATTLE	Caiazzo		Born in the farm	Stallfed	QUARANTAQUATTRO	ADULT	>16	<1000	<250m	> 20
3	0		CATTLE	Caiazzo		Born in the farm	Stallfed	QUARANTAQUATTRO	ADULT	>16	<1000	<250m	> 20
2	0		CATTLE	Caiazzo		Born in the farm	Stallfed	QUARANTAQUATTRO	YOUNG	>16	<1000	<250m	> 20
2	0		CATTLE	Caiazzo		Born in the farm	Stallfed	QUARANTAQUATTRO	YOUNG	>16	<1000	<250m	> 20
6	0		CATTLE	Caiazzo		Born in the farm	Stallfed	QUARANTAQUATTRO	ADULT	>16	<1000	<250m	> 20
2	0		CATTLE	Caiazzo		Born in the farm	Stallfed	QUARANTAQUATTRO	YOUNG	>16	<1000	<250m	> 20
3	1		CATTLE	Caiazzo		Born in the farm	Stallfed	QUARANTAQUATTRO	ADULT	>16	<1000	<250m	> 20
3	0		CATTLE	Alvignano		Purchased	Stallfed	QUARANTACINQUE	ADULT	>16	>1000	<250m	> 20
2	0		CATTLE	Alvignano		Purchased	Stallfed	QUARANTACINQUE	YOUNG	>16	>1000	<250m	> 20
2	0		CATTLE	Alvignano		Purchased	Stallfed	QUARANTACINQUE	YOUNG	>16	>1000	<250m	> 20
2	1		CATTLE	Alvignano		Purchased	Stallfed	QUARANTACINQUE	YOUNG	>16	>1000	<250m	> 20
2	1		CATTLE	Alvignano		Purchased	Stallfed	QUARANTACINQUE	YOUNG	>16	>1000	<250m	> 20
2	1		CATTLE	Alvignano		Purchased	Stallfed	QUARANTACINQUE	YOUNG	>16	>1000	<250m	> 20
2	0		CATTLE	Alvignano		Purchased	Stallfed	QUARANTACINQUE	YOUNG	>16	>1000	<250m	> 20
5	0		CATTLE	Alvignano		Purchased	Stallfed	QUARANTACINQUE	ADULT	>16	>1000	<250m	> 20
4	0		CATTLE	Alvignano		Purchased	Stallfed	QUARANTACINQUE	ADULT	>16	>1000	<250m	> 20
4	0		CATTLE	Alvignano		Purchased	Stallfed	QUARANTACINQUE	ADULT	>16	>1000	<250m	> 20
2	0		CATTLE	Alvignano		Purchased	Stallfed	QUARANTACINQUE	YOUNG	>16	>1000	<250m	> 20
2	1		CATTLE	Alvignano		Purchased	Stallfed	QUARANTACINQUE	YOUNG	>16	>1000	<250m	> 20
2	1		CATTLE	Alvignano		Purchased	Stallfed	QUARANTACINQUE	YOUNG	>16	>1000	<250m	> 20
2	0		CATTLE	Alvignano		Purchased	Stallfed	QUARANTACINQUE	YOUNG	>16	>1000	<250m	> 20
1	1		CATTLE	Alvignano		Purchased	Stallfed	QUARANTACINQUE	YOUNG	>16	>1000	<250m	> 20
1	0		CATTLE	Alvignano		Purchased	Stallfed	QUARANTACINQUE	YOUNG	>16	>1000	<250m	> 20
1	0		CATTLE	Alvignano		Purchased	Stallfed	QUARANTACINQUE	YOUNG	>16	>1000	<250m	> 20
3	0		CATTLE	Alvignano		Purchased	Stallfed	QUARANTACINQUE	ADULT	>16	>1000	<250m	> 20
3	0		CATTLE	Alvignano		Purchased	Stallfed	QUARANTACINQUE	ADULT	>16	>1000	<250m	> 20
3	1		CATTLE	Alvignano		Purchased	Stallfed	QUARANTACINQUE	ADULT	>16	>1000	<250m	> 20
3	1		CATTLE	Ruviano		Purchased	Stallfed	QUARANTASEI	ADULT	>16	>1000	<250m	> 20
2	1		CATTLE	Ruviano		Purchased	Stallfed	QUARANTASEI	YOUNG	>16	>1000	<250m	> 20
2	1		CATTLE	Ruviano		Purchased	Stallfed	QUARANTASEI	YOUNG	>16	>1000	<250m	> 20
5	0		CATTLE	Ruviano		Purchased	Stallfed	QUARANTASEI	ADULT	>16	>1000	<250m	> 20
6	1		CATTLE	Ruviano		Purchased	Stallfed	QUARANTASEI	ADULT	>16	>1000	<250m	> 20
3	1		CATTLE	Ruviano		Purchased	Stallfed	QUARANTASEI	ADULT	>16	>1000	<250m	> 20
5	0		CATTLE	Ruviano		Purchased	Stallfed	QUARANTASEI	ADULT	>16	>1000	<250m	> 20
6	0		CATTLE	Ruviano		Purchased	Stallfed	QUARANTASEI	ADULT	>16	>1000	<250m	> 20
2	0		CATTLE	Ruviano		Purchased	Stallfed	QUARANTASEI	YOUNG	>16	>1000	<250m	> 20
2	0		CATTLE	Ruviano		Purchased	Stallfed	QUARANTASEI	YOUNG	>16	>1000	<250m	> 20
2	0		CATTLE	Ruviano		Purchased	Stallfed	QUARANTASEI	YOUNG	>16	>1000	<250m	> 20
5	1		CATTLE	Ruviano		Purchased	Stallfed	QUARANTASEI	ADULT	>16	>1000	<250m	> 20
6	1		CATTLE	Ruviano		Purchased	Stallfed	QUARANTASEI	ADULT	>16	>1000	<250m	> 20
6	1		CATTLE	Ruviano		Purchased	Stallfed	QUARANTASEI	ADULT	>16	>1000	<250m	> 20
5	0		CATTLE	Ruviano		Purchased	Stallfed	QUARANTASEI	ADULT	>16	>1000	<250m	> 20
5	1		CATTLE	Ruviano		Purchased	Stallfed	QUARANTASEI	ADULT	>16	>1000	<250m	> 20
1	1		CATTLE	Ruviano		Purchased	Stallfed	QUARANTASEI	YOUNG	>16	>1000	<250m	> 20
1	1		CATTLE	Ruviano		Purchased	Stallfed	QUARANTASEI	YOUNG	>16	>1000	<250m	> 20
1	1		CATTLE	Ruviano		Purchased	Stallfed	QUARANTASEI	YOUNG	>16	>1000	<250m	> 20
1	1		CATTLE	Ruviano		Born in the farm	Stallfed	QUARANTASEI	YOUNG	>16	>1000	<250m	> 20
2	1		CATTLE	Caiazzo		Born in the farm	Stallfed	QUARANTASETTE	YOUNG	>16	<1000	<250m	> 20
4	1		CATTLE	Caiazzo		Born in the farm	Stallfed	QUARANTASETTE	ADULT	>16	<1000	<250m	> 20
2	1		CATTLE	Caiazzo		Born in the farm	Stallfed	QUARANTASETTE	YOUNG	>16	<1000	<250m	> 20
2	0		CATTLE	Caiazzo		Born in the farm	Stallfed	QUARANTASETTE	YOUNG	>16	<1000	<250m	> 20
2	1		CATTLE	Caiazzo		Born in the farm	Stallfed	QUARANTASETTE	YOUNG	>16	<1000	<250m	> 20
2	0		CATTLE	Caiazzo		Born in the farm	Stallfed	QUARANTASETTE	YOUNG	>16	<1000	<250m	> 20
2	1		CATTLE	Caiazzo		Born in the farm	Stallfed	QUARANTASETTE	YOUNG	>16	<1000	<250m	> 20
3	0		CATTLE	Caiazzo		Born in the farm	Stallfed	QUARANTASETTE	ADULT	>16	<1000	<250m	> 20
3	1		CATTLE	Caiazzo		Born in the farm	Stallfed	QUARANTASETTE	ADULT	>16	<1000	<250m	> 20
3	1		CATTLE	Caiazzo		Born in the farm	Stallfed	QUARANTASETTE	ADULT	>16	<1000	<250m	> 20
4	0		CATTLE	Caiazzo		Born in the farm	Stallfed	QUARANTASETTE	ADULT	>16	<1000	<250m	> 20
4	0		CATTLE	Caiazzo		Born in the farm	Stallfed	QUARANTASETTE	ADULT	>16	<1000	<250m	> 20
4	0		CATTLE	Caiazzo		Born in the farm	Stallfed	QUARANTASETTE	ADULT	>16	<1000	<250m	> 20
2	1		CATTLE	Caiazzo		Born in the farm	Stallfed	QUARANTASETTE	YOUNG	>16	<1000	<250m	> 20
2	1		CATTLE	Caiazzo		Born in the farm	Stallfed	QUARANTASETTE	YOUNG	>16	<1000	<250m	> 20
1	1		CATTLE	Caiazzo		Born in the farm	Stallfed	QUARANTASETTE	YOUNG	>16	<1000	<250m	> 20
1	0		CATTLE	Caiazzo		Born in the farm	Stallfed	QUARANTASETTE	YOUNG	>16	<1000	<250m	> 20
1	0		CATTLE	Caiazzo		Born in the farm	Stallfed	QUARANTASETTE	YOUNG	>16	<1000	<250m	> 20
1	0		CATTLE	Caiazzo		Purchased	Stallfed	QUARANTASETTE	YOUNG	>16	<1000	<250m	> 20
1	0		CATTLE	Caiazzo		Purchased	Stallfed	QUARANTASETTE	YOUNG	>16	<1000	<250m	> 20
2	1		CATTLE	Piana di Monte Verna		Purchased	Stallfed	QUARANTOTTO	YOUNG	>16	<1000	<250m	> 20
4	0		CATTLE	Piana di Monte Verna		Purchased	Stallfed	QUARANTOTTO	ADULT	>16	<1000	<250m	> 20
2	0		CATTLE	Piana di Monte Verna		Purchased	Stallfed	QUARANTOTTO	YOUNG	>16	<1000	<250m	> 20
2	0		CATTLE	Piana di Monte Verna		Purchased	Stallfed	QUARANTOTTO	YOUNG	>16	<1000	<250m	> 20
2	1		CATTLE	Piana di Monte Verna		Purchased	Stallfed	QUARANTOTTO	YOUNG	>16	<1000	<250m	> 20
2	0		CATTLE	Piana di Monte Verna		Purchased	Stallfed	QUARANTOTTO	YOUNG	>16	<1000	<250m	> 20
2	0		CATTLE	Piana di Monte Verna		Purchased	Stallfed	QUARANTOTTO	YOUNG	>16	<1000	<250m	> 20
3	1		CATTLE	Piana di Monte Verna		Purchased	Stallfed	QUARANTOTTO	ADULT	>16	<1000	<250m	> 20
3	0		CATTLE	Piana di Monte Verna		Purchased	Stallfed	QUARANTOTTO	ADULT	>16	<1000	<250m	> 20
3	0		CATTLE	Piana di Monte Verna		Purchased	Stallfed	QUARANTOTTO	ADULT	>16	<1000	<250m	> 20
4	0		CATTLE	Piana di Monte Verna		Purchased	Stallfed	QUARANTOTTO	ADULT	>16	<1000	<250m	> 20
4	0		CATTLE	Piana di Monte Verna		Purchased	Stallfed	QUARANTOTTO	ADULT	>16	<1000	<250m	> 20
4	1		CATTLE	Piana di Monte Verna		Purchased	Stallfed	QUARANTOTTO	ADULT	>16	<1000	<250m	> 20
2	0		CATTLE	Piana di Monte Verna		Purchased	Stallfed	QUARANTOTTO	YOUNG	>16	<1000	<250m	> 20
2	1		CATTLE	Piana di Monte Verna		Purchased	Stallfed	QUARANTOTTO	YOUNG	>16	<1000	<250m	> 20
1	1		CATTLE	Piana di Monte Verna		Purchased	Stallfed	QUARANTOTTO	YOUNG	>16	<1000	<250m	> 20
1	1		CATTLE	Piana di Monte Verna		Purchased	Stallfed	QUARANTOTTO	YOUNG	>16	<1000	<250m	> 20
1	1		CATTLE	Piana di Monte Verna		Purchased	Stallfed	QUARANTOTTO	YOUNG	>16	<1000	<250m	> 20
1	1		CATTLE	Piana di Monte Verna		Purchased	Stallfed	QUARANTOTTO	YOUNG	>16	<1000	<250m	> 20
1	1		CATTLE	Piana di Monte Verna		Purchased	Stallfed	QUARANTOTTO	YOUNG	>16	<1000	<250m	> 20
3	0		CATTLE	Francolise		Purchased	Stallfed	QUARANTANOVE	ADULT	<16	>1000	<250m	< 20
3	0		CATTLE	Francolise		Purchased	Stallfed	QUARANTANOVE	ADULT	<16	>1000	<250m	< 20
4	0		CATTLE	Francolise		Purchased	Stallfed	QUARANTANOVE	ADULT	<16	>1000	<250m	< 20
4	0		CATTLE	Francolise		Purchased	Stallfed	QUARANTANOVE	ADULT	<16	>1000	<250m	< 20
5	0		CATTLE	Francolise		Purchased	Stallfed	QUARANTANOVE	ADULT	<16	>1000	<250m	< 20
2	0		CATTLE	Francolise		Purchased	Stallfed	QUARANTANOVE	YOUNG	<16	>1000	<250m	< 20
5	0		CATTLE	Francolise		Purchased	Stallfed	QUARANTANOVE	ADULT	<16	>1000	<250m	< 20
2	0		CATTLE	Francolise		Purchased	Stallfed	QUARANTANOVE	YOUNG	<16	>1000	<250m	< 20
2	0		CATTLE	Francolise		Purchased	Stallfed	QUARANTANOVE	YOUNG	<16	>1000	<250m	< 20
6	0		CATTLE	Francolise		Purchased	Stallfed	QUARANTANOVE	ADULT	<16	>1000	<250m	< 20
6	0		CATTLE	Francolise		Purchased	Stallfed	QUARANTANOVE	ADULT	<16	>1000	<250m	< 20
6	0		CATTLE	Francolise		Purchased	Stallfed	QUARANTANOVE	ADULT	<16	>1000	<250m	< 20
1	0		CATTLE	Francolise		Purchased	Stallfed	QUARANTANOVE	YOUNG	<16	>1000	<250m	< 20
4	1	SA	BUFFALO	Eboli	003SA038	Purchased	Stallfed	TRE	ADULT	>16	>1000	<250m	< 20
12	0	SA	BUFFALO	Eboli	003SA038	Purchased	Stallfed	TRE	ADULT	>16	>1000	<250m	< 20
9	0	SA	BUFFALO	Eboli	003SA038	Purchased	Stallfed	TRE	ADULT	>16	>1000	<250m	< 20
8	0	SA	BUFFALO	Eboli	003SA038	Purchased	Stallfed	TRE	ADULT	>16	>1000	<250m	< 20
5	1	SA	BUFFALO	Albanella	003SA038	Purchased	Stallfed	OTTO	ADULT	>16	<1000	<250m	< 20
5	1	SA	BUFFALO	Albanella	003SA038	Purchased	Stallfed	OTTO	ADULT	>16	<1000	<250m	< 20
4	1	SA	BUFFALO	Albanella	003SA038	Purchased	Stallfed	OTTO	ADULT	>16	<1000	<250m	< 20
11	0	SA	BUFFALO	Albanella	003SA038	Purchased	Stallfed	OTTO	ADULT	>16	<1000	<250m	< 20
7	1	SA	BUFFALO	Albanella	003SA038	Purchased	Stallfed	OTTO	ADULT	>16	<1000	<250m	< 20
5	1	SA	BUFFALO	Albanella	003SA038	Purchased	Stallfed	OTTO	ADULT	>16	<1000	<250m	< 20
5	0	SA	BUFFALO	Albanella	003SA038	Purchased	Stallfed	OTTO	ADULT	>16	<1000	<250m	< 20
6	1	SA	BUFFALO	Albanella	003SA038	Purchased	Stallfed	OTTO	ADULT	>16	<1000	<250m	< 20
6	1	SA	BUFFALO	Albanella	003SA038	Purchased	Stallfed	OTTO	ADULT	>16	<1000	<250m	< 20
11	0	SA	BUFFALO	Albanella	003SA038	Purchased	Stallfed	OTTO	ADULT	>16	<1000	<250m	< 20
5	1	SA	BUFFALO	Albanella	003SA038	Purchased	Stallfed	OTTO	ADULT	>16	<1000	<250m	< 20
6	0	SA	BUFFALO	Albanella	003SA038	Purchased	Stallfed	OTTO	ADULT	>16	<1000	<250m	< 20
13	0	SA	BUFFALO	Eboli	003SA038	Purchased	Stallfed	CINQUE	ADULT	>16	>1000	<250m	< 20
11	1	SA	BUFFALO	Eboli	003SA038	Purchased	Stallfed	CINQUE	ADULT	>16	>1000	<250m	< 20
5	1	SA	BUFFALO	Eboli	003SA038	Purchased	Stallfed	CINQUE	ADULT	>16	>1000	<250m	< 20
14	0	SA	BUFFALO	Eboli	003SA038	Purchased	Stallfed	CINQUE	ADULT	>16	>1000	<250m	< 20
